# Supplementary material for: Specific gut microbiota features and metabolic markers in postmenopausal women with obesity
Source: Nutr Diabetes. 2015 Jun 15;5(6):e159–. doi: 10.1038/nutd.2015.9 (PMC4491860; doi:10.1038/nutd.2015.9)
Supplement: Supplementary Information [file nutd20159x1.xls]

## Sheet: MGS_signal
MGS abundance signals within the individuals
MGS_name/particpant ID	1	2	3	5	6	9	12	13	14	15	17	18	19	20	21	22	23	26	30	31	32	34	35	36	37	38	39	41	42	43	45	46	48	49	50	51	52	53	54	55	56	57	58	59	60	61	63	64	66
10765_	6.39945e-09	5.46e-09	3.53768e-07	4.40192e-09	4.68728e-07	3.67607e-07	8.85486e-08	3.95982e-07	5.3656e-08	1.19718e-07	2.20029e-09	6.04837e-09	1.06533e-07	3.27538e-07	1.76881e-07	1.2527e-07	2.81034e-07	2.07948e-07	3.28399e-07	8.26103e-09	1.99632e-07	1.42946e-07	4.12441e-07	3.14202e-07	1.57601e-07	1.16015e-07	6.59148e-09	3.80709e-08	5.71035e-07	1.34058e-07	1.77347e-08	2.8957e-07	2.69504e-07	6.32815e-07	2.43411e-07	1.00998e-07	4.89607e-07	3.25667e-07	2.21893e-07	0	2.49319e-09	8.90784e-08	3.48136e-07	5.70309e-07	4.92094e-08	1.19711e-07	5.32097e-07	2.62212e-07	3.11975e-07
10766_1	1.66611e-09	1.14985e-07	1.29045e-09	0	1.42549e-09	5.75622e-08	2.81067e-09	1.01324e-09	2.10726e-09	3.29349e-08	0	1.93937e-09	3.36677e-09	0	6.85356e-10	2.40934e-07	3.55565e-07	3.54893e-09	0	1.74334e-07	1.29784e-09	9.25031e-08	0	1.38936e-07	4.71919e-08	1.25907e-09	3.55839e-09	6.54529e-10	7.44379e-08	3.08043e-08	2.13921e-06	1.17777e-08	1.48422e-07	1.80855e-09	2.76922e-07	6.6958e-08	3.58024e-09	1.42638e-08	2.74737e-07	3.8366e-08	2.90841e-08	2.97204e-08	9.83221e-08	2.39213e-09	2.39861e-09	1.2934e-07	1.05996e-09	3.23657e-09	0
10773_	1.87511e-08	7.8231e-08	5.16531e-07	2.12429e-07	1.15395e-07	6.7693e-08	3.44068e-08	1.30353e-07	1.12965e-07	3.30725e-08	3.53175e-08	1.31463e-07	4.50326e-08	2.55355e-08	1.27037e-07	7.4392e-08	3.19e-08	1.49012e-08	3.55354e-08	1.4022e-08	6.41917e-08	5.11181e-08	6.77653e-08	5.83027e-08	4.60828e-08	1.93984e-08	8.1626e-08	1.87132e-07	1.06762e-07	4.54122e-08	1.61962e-08	1.33663e-07	7.80357e-10	1.90357e-09	1.87562e-07	7.39725e-08	6.56055e-08	1.39227e-08	4.02706e-08	7.76022e-10	9.50828e-09	3.17345e-08	7.24183e-08	2.17511e-09	1.44421e-08	1.563e-08	1.43903e-07	9.10721e-08	7.66205e-08
10776_	1.82494e-08	4.14293e-09	1.53224e-07	6.58475e-08	1.00621e-07	2.11706e-07	1.30779e-09	1.15977e-07	2.95775e-08	1.75171e-08	6.55816e-09	1.63922e-07	1.57771e-08	2.57178e-08	2.62823e-07	1.10051e-08	0	4.30355e-08	8.20314e-08	2.00009e-08	1.55227e-08	2.22756e-08	2.11476e-07	7.35073e-08	4.25658e-09	3.54328e-09	4.95284e-08	1.91756e-08	1.68347e-07	9.62743e-08	1.6974e-08	1.89031e-08	1.14311e-07	8.17889e-08	9.74674e-08	8.36411e-10	5.32107e-08	5.53937e-08	3.19066e-08	0	2.27049e-08	2.11206e-08	3.84491e-08	1.21579e-08	1.82706e-08	3.39307e-08	1.9824e-07	5.51871e-08	8.41428e-08
10777_2	1.41601e-08	4.11593e-08	0	1.56204e-09	3.68449e-10	0	1.49178e-08	0	0	0	1.60868e-07	2.5316e-09	6.5081e-07	8.3503e-09	6.93539e-09	0	2.27119e-08	3.89246e-10	1.2051e-09	2.09314e-10	1.55561e-07	1.03637e-07	0	0	2.06529e-08	6.9051e-08	1.64679e-07	3.54334e-09	5.01493e-07	1.98555e-07	1.20597e-09	1.06829e-06	5.48486e-07	1.97508e-09	2.1947e-09	4.69325e-08	0	0	2.35937e-07	0	2.24926e-08	6.78343e-09	3.14412e-09	1.12247e-09	1.17349e-07	0	0	2.05936e-08	0
10780_	0	1.15452e-08	2.86964e-09	4.56536e-07	2.29374e-08	2.66163e-06	0	0	3.48629e-09	1.60156e-09	0	2.41815e-09	2.08029e-07	2.89655e-09	1.11979e-07	2.96914e-07	3.83385e-09	1.41952e-07	1.94183e-07	1.15651e-09	0	0	0	1.92894e-09	1.15858e-07	0	6.37616e-08	1.98655e-09	4.35098e-07	2.8983e-09	4.75986e-09	0	0	2.04586e-07	2.72352e-07	0	6.36283e-10	0	5.05786e-09	0	0	9.46509e-08	4.12434e-07	0	1.08248e-09	1.06055e-07	1.45082e-09	6.5848e-10	1.03825e-06
11749_	3.43683e-07	8.75264e-08	1.47161e-08	2.83299e-09	1.41934e-07	1.07056e-06	1.16751e-08	5.35541e-07	1.33781e-06	3.82981e-10	2.56836e-08	1.89456e-09	6.30975e-07	1.42817e-07	4.65992e-08	1.68443e-06	1.21052e-07	1.05135e-08	1.24938e-09	8.36841e-09	1.16498e-09	3.40675e-07	2.06677e-06	0	6.47202e-09	1.58381e-08	3.02293e-08	5.23197e-08	4.48022e-09	7.02385e-08	1.06444e-07	1.93993e-07	2.0034e-09	6.98798e-09	2.00419e-07	2.02981e-07	1.45592e-08	3.20519e-09	1.18061e-07	1.00036e-06	1.26948e-08	8.90551e-09	5.34191e-09	0	5.09247e-08	1.94761e-07	0	1.68958e-08	4.53453e-07
11750_	0	0	2.47638e-07	7.10632e-08	9.83432e-08	3.47102e-09	0	1.70014e-07	0	0	0	1.97581e-07	0	0	1.03245e-09	2.81518e-08	0	1.26962e-08	3.18628e-08	2.41314e-07	0	6.74357e-08	0	1.33108e-09	0	0	0	7.2205e-09	1.06598e-07	2.80481e-09	0	2.8676e-07	3.27471e-08	0	1.28346e-07	0	2.54706e-07	0	1.47999e-07	0	1.49651e-07	0	0	0	0	1.43964e-07	5.7235e-08	0	9.24464e-10
11751_	2.39453e-08	2.00269e-08	1.16087e-08	1.23973e-08	5.52504e-08	1.08859e-08	0	4.94347e-09	8.43525e-08	0	0	0	2.16781e-08	6.11142e-08	9.81621e-08	5.26064e-08	2.96918e-07	0	1.058e-09	5.78072e-08	1.18223e-07	8.8088e-08	7.06837e-07	0	6.18363e-07	3.09506e-07	1.04549e-08	5.14875e-07	1.23077e-09	1.49936e-07	0	2.05076e-08	2.11352e-07	0	2.1534e-09	0	9.22758e-09	1.74481e-07	2.93941e-07	0	5.01043e-09	0	1.62381e-08	0	1.56798e-08	2.40058e-09	1.06973e-09	0	1.29668e-07
11753_	6.51309e-08	7.264e-08	4.96781e-08	5.37158e-08	3.34821e-08	3.88028e-09	3.0414e-08	2.18084e-07	6.0263e-08	0	1.64786e-08	3.10496e-08	1.90619e-08	3.63026e-08	1.19001e-08	1.20641e-07	5.54671e-08	8.635e-08	3.30392e-09	2.76834e-08	5.79116e-08	3.68739e-08	7.0228e-08	0	3.73847e-09	9.60325e-08	0	3.61e-09	6.51695e-09	4.14809e-08	4.53894e-08	1.75164e-08	2.89709e-08	1.48862e-07	1.97674e-08	4.52168e-08	0	5.5048e-08	1.25179e-08	1.23396e-08	1.07804e-07	3.38536e-09	1.14283e-08	0	6.73394e-08	9.90299e-09	4.55876e-08	8.89227e-09	5.71857e-10
11762_0	9.3558e-09	4.3773e-07	1.86043e-06	1.44628e-08	1.01926e-07	4.42796e-09	6.84628e-08	1.6547e-07	0	1.70913e-09	1.77152e-07	2.90288e-06	3.67714e-09	3.23928e-09	4.83346e-07	4.66444e-07	3.991e-08	6.15913e-07	4.87616e-10	3.82336e-09	8.7528e-10	5.30509e-07	4.64191e-07	5.05237e-07	2.68718e-07	1.07435e-09	2.49727e-09	6.98678e-07	1.46015e-09	9.52425e-08	1.85696e-09	3.22298e-09	5.41337e-09	3.59782e-08	1.29766e-08	1.77836e-08	9.9686e-07	3.68567e-07	9.06761e-10	3.03659e-07	0	1.35189e-09	1.62427e-10	0	0	1.53881e-08	2.24453e-07	1.87062e-09	4.65915e-10
12719_4	5.1407e-08	5.38101e-07	3.49229e-08	2.74866e-09	2.52263e-09	2.90483e-09	1.66035e-07	7.66765e-09	0	8.48233e-10	1.00468e-08	6.17542e-10	1.19646e-07	2.39268e-09	2.22777e-09	6.06467e-08	1.3082e-07	5.64806e-07	1.73067e-07	1.28972e-07	1.56889e-09	1.68708e-07	8.98241e-10	0	8.57581e-08	8.75926e-10	5.54077e-09	0	1.93654e-08	6.54651e-08	6.50663e-08	0	2.12716e-07	4.77073e-08	7.55565e-10	3.9205e-08	0	6.732e-08	1.5836e-07	6.25746e-08	3.33882e-07	3.78389e-08	5.63625e-09	1.47409e-09	7.20254e-08	1.16271e-08	3.00021e-08	1.88211e-08	0
12720_1	9.35209e-07	8.64858e-07	4.34333e-10	4.42753e-09	1.81599e-07	2.90864e-10	9.25598e-08	2.16937e-09	1.65629e-07	1.76477e-09	1.51613e-07	5.87088e-10	3.07715e-09	1.55124e-07	1.35163e-07	1.74355e-09	9.12456e-08	7.37557e-10	1.449e-09	5.16772e-08	7.46528e-10	1.05223e-09	1.27325e-09	2.39263e-08	8.41274e-08	6.52317e-07	1.00729e-07	1.90261e-07	1.37624e-09	5.29575e-07	2.23531e-07	1.57811e-07	5.61001e-08	4.6398e-10	1.21309e-09	3.03314e-07	2.58285e-09	7.83687e-08	1.71435e-09	0	2.67038e-07	9.63818e-08	7.69745e-08	0	2.60417e-09	1.8782e-07	1.13411e-09	1.31628e-09	1.5748e-07
12721_	1.51705e-08	8.03214e-08	2.26981e-07	4.62032e-08	4.7287e-08	8.2389e-08	3.25225e-08	1.11507e-07	2.42897e-08	0	2.95911e-08	5.24746e-08	4.31957e-08	4.68289e-08	1.67967e-08	0	2.99167e-08	7.46915e-09	2.03e-08	2.79979e-08	1.61628e-08	4.75847e-08	1.12124e-09	5.5293e-08	1.45694e-08	8.39686e-09	3.29857e-08	9.91326e-09	7.36635e-08	8.43528e-09	3.51879e-08	1.28921e-07	0	0	7.65896e-08	4.26312e-08	2.7105e-08	1.91265e-09	2.27615e-08	0	2.99674e-10	1.84225e-08	2.71391e-08	9.41197e-07	1.87719e-08	1.07378e-08	3.29334e-08	5.72962e-08	2.81744e-08
12726_	5.52512e-10	4.94686e-10	3.185e-07	6.5608e-08	7.07239e-08	1.20939e-07	0	6.63155e-09	3.27241e-09	1.31528e-08	0	1.24925e-07	4.1752e-09	5.60318e-08	3.14395e-07	1.23218e-07	4.76106e-10	5.16137e-10	1.32825e-07	1.69805e-08	0	0	2.33718e-09	1.34469e-07	3.22488e-09	5.19393e-10	1.0254e-09	2.06602e-08	5.46915e-08	7.86563e-08	2.96466e-09	1.56121e-08	9.96698e-08	1.43781e-09	2.00968e-07	0	1.8238e-07	4.39758e-09	1.63041e-08	1.81452e-07	1.17504e-09	5.94425e-10	5.76658e-10	7.87229e-08	0	3.83817e-08	4.81298e-08	6.84033e-10	3.18576e-07
13605_	1.25455e-08	1.99874e-08	1.27677e-07	2.56735e-07	2.00351e-08	2.52746e-07	1.66389e-09	1.435e-07	8.70327e-08	5.72557e-10	0	1.35598e-07	8.57602e-09	1.40332e-07	7.62799e-08	2.30023e-07	1.75637e-08	1.58603e-08	1.89852e-07	3.38254e-08	1.34296e-07	3.08356e-08	4.83887e-08	1.0924e-06	1.50341e-08	1.97588e-09	5.61595e-08	5.74793e-09	2.90687e-08	7.98832e-09	7.82986e-09	2.70181e-07	4.55949e-07	2.99718e-07	2.02701e-07	1.61308e-09	8.60232e-08	1.39895e-08	1.26393e-07	3.20515e-09	3.40802e-08	2.1407e-08	1.32804e-08	0	3.7533e-09	7.56e-08	1.34926e-07	7.69864e-08	1.42004e-09
13608_	2.31769e-07	5.2301e-07	0	0	1.07673e-09	0	1.33466e-07	0	7.67054e-08	5.97971e-10	7.03432e-08	1.0352e-09	9.26149e-08	0	0	1.16075e-09	7.71032e-09	5.42421e-10	0	0	7.79684e-08	0	1.10318e-09	0	1.35582e-09	4.73229e-09	1.00346e-07	1.12887e-07	0	1.41347e-07	4.66463e-10	0	4.42501e-10	1.13968e-09	0	2.86607e-07	1.14137e-09	5.66262e-08	9.78682e-08	0	1.78505e-09	1.31514e-08	0	0	1.43125e-07	5.24871e-08	1.44181e-09	5.37035e-08	0
13609_	1.51045e-07	3.9766e-09	8.39276e-10	3.40439e-09	5.74604e-09	0	9.53412e-08	1.87081e-09	6.46979e-08	0	1.15557e-07	1.66048e-09	1.01632e-07	2.9861e-09	5.21612e-08	4.84771e-09	2.20609e-07	1.73206e-09	0	1.1797e-07	4.38059e-09	7.22294e-08	1.02031e-07	0	2.80342e-09	2.36607e-07	8.25798e-08	1.24012e-07	5.09322e-09	3.15849e-07	5.71698e-08	1.69568e-07	1.34004e-07	0	2.93863e-09	6.18745e-08	1.46953e-07	1.55379e-07	1.11553e-07	0	1.88225e-09	0	2.53728e-08	1.08755e-09	6.4866e-09	3.3212e-08	8.72674e-10	3.86113e-08	9.00388e-08
16268_	1.16761e-07	0	4.99209e-08	1.00172e-07	7.78431e-09	1.72949e-07	4.69148e-09	1.68221e-07	1.83446e-09	0	2.12083e-09	3.7252e-07	4.2119e-10	1.5061e-09	4.4488e-08	4.31599e-08	3.80172e-09	0	3.33609e-08	1.26562e-08	5.74775e-08	2.32711e-07	2.34088e-08	1.15076e-07	7.33931e-09	2.04513e-08	9.16966e-09	2.53332e-07	3.15563e-08	1.66745e-07	9.26195e-09	7.04764e-09	1.34294e-09	1.55891e-08	4.4796e-08	2.97321e-09	3.01488e-08	5.58734e-08	2.0946e-09	0	1.37977e-08	9.90639e-09	1.19197e-09	0	1.04094e-08	0	1.11465e-07	0	1.24591e-08
1633_	1.77088e-06	1.28437e-05	2.76214e-08	2.55178e-08	3.96623e-07	1.73945e-08	7.6434e-05	3.19859e-08	5.10615e-06	8.95891e-05	2.81673e-05	2.73796e-08	3.12607e-08	3.28141e-08	5.3625e-08	2.20047e-08	3.07987e-08	3.2155e-08	2.34847e-08	3.06503e-05	1.32237e-05	1.97706e-08	1.49289e-08	4.8344e-08	4.23426e-08	1.01e-06	2.51334e-05	4.0611e-07	1.13794e-06	1.99071e-08	3.83213e-05	4.23677e-08	4.30624e-08	2.19535e-09	2.07466e-08	2.11821e-08	7.32573e-09	1.41641e-08	3.09745e-09	1.93617e-08	1.08623e-06	4.82293e-05	1.45876e-08	1.16225e-08	2.44802e-06	3.73781e-05	4.5342e-08	2.38231e-05	4.141e-09
1634_	1.97444e-08	5.0342e-08	1.24719e-09	9.20893e-09	1.08258e-08	7.16831e-09	2.87586e-09	1.00083e-08	4.62579e-09	4.9572e-10	8.2924e-09	5.96369e-09	1.54684e-08	5.05501e-09	6.04522e-09	1.24835e-08	4.21744e-09	8.47269e-09	4.94361e-09	5.12203e-09	7.21035e-09	1.0383e-08	2.37421e-08	5.01416e-09	1.62189e-08	4.34547e-07	1.23585e-08	1.28213e-08	7.20544e-09	2.09088e-08	9.43847e-07	2.32936e-08	6.36566e-09	7.54719e-09	3.5532e-08	7.22842e-09	1.19648e-08	1.66927e-06	8.1488e-09	5.9816e-09	2.33477e-09	1.23969e-08	7.24447e-09	0	9.71735e-07	7.83619e-09	6.52187e-09	1.26342e-08	1.16696e-09
1731_10_1	7.28918e-09	3.60969e-09	9.46221e-10	3.96125e-08	5.1305e-09	1.2075e-08	4.17785e-07	1.52792e-09	4.50229e-09	1.13451e-08	4.27556e-07	1.09613e-09	2.0645e-08	2.59479e-08	2.88114e-06	1.01321e-06	6.53554e-07	1.52179e-06	7.99229e-09	6.41269e-09	9.36845e-09	1.38017e-06	1.66655e-08	2.81233e-08	1.15279e-06	7.437e-08	6.73464e-08	1.82167e-06	6.74559e-09	8.10993e-07	0	1.27863e-08	3.70656e-08	3.54667e-08	6.19066e-09	1.56243e-08	5.28935e-09	4.36998e-06	4.20204e-08	9.09139e-08	1.86535e-09	1.1546e-09	3.92451e-09	7.01127e-08	1.17212e-08	1.04661e-06	2.13977e-08	1.05456e-08	2.99627e-09
1731_12	6.0225e-07	3.40899e-08	7.50351e-08	4.80628e-08	4.90678e-07	1.21487e-06	9.89179e-09	2.99611e-07	6.46231e-09	1.57069e-09	7.13105e-09	9.8335e-09	2.65918e-06	1.82785e-07	1.66709e-07	1.96883e-05	4.88318e-07	2.90113e-06	9.46515e-08	6.71128e-08	1.90951e-07	1.20367e-06	3.81213e-06	5.25019e-07	5.8907e-07	1.04882e-06	1.53951e-08	1.88079e-07	6.90205e-09	4.7214e-08	2.9472e-08	6.10624e-07	7.30336e-07	5.4368e-06	4.22417e-07	9.64447e-08	8.57922e-07	7.62259e-07	5.86659e-06	3.91293e-08	9.35049e-09	1.25681e-06	7.20191e-06	4.13138e-08	6.78622e-07	5.44899e-08	1.98431e-06	1.68746e-08	8.08264e-07
1735_1	7.48515e-09	5.6633e-09	0	0	3.96083e-10	7.52611e-10	2.65766e-07	0	9.92501e-10	0	0	4.20847e-09	1.48186e-07	5.24099e-09	0	0	1.93738e-08	1.22926e-09	0	0	2.00031e-08	6.64642e-07	0	0	7.54218e-10	1.97295e-09	8.68922e-10	2.54004e-06	2.40141e-09	0	5.84504e-09	2.23293e-07	6.69523e-10	0	0	5.15039e-09	7.66182e-10	1.08741e-09	1.10244e-09	4.10183e-10	3.98673e-10	1.95314e-09	0	0	2.99561e-07	0	2.40296e-09	0	0
1750_	6.06108e-08	5.11887e-08	6.94631e-09	2.75818e-08	3.34484e-07	4.70896e-07	7.65421e-09	1.93437e-09	1.09045e-08	8.59011e-10	2.04216e-09	1.14538e-07	1.87152e-06	5.42378e-08	6.56912e-09	2.25474e-09	1.5355e-07	0	3.01135e-08	7.29232e-09	3.08279e-08	4.39037e-08	1.90491e-07	2.21984e-09	2.99545e-09	7.11761e-08	7.82821e-09	5.12033e-08	1.23356e-09	1.31512e-07	4.33978e-08	9.84724e-08	2.74448e-06	4.85948e-08	6.02459e-08	1.30374e-06	1.14994e-07	1.44113e-07	2.89932e-10	3.65768e-10	9.47475e-09	3.71969e-09	3.54239e-09	0	1.0648e-07	3.47352e-08	1.79323e-06	2.91732e-08	3.15158e-07
1753_2	1.68205e-09	9.2229e-09	0	0	2.39629e-09	0	1.06047e-07	1.81877e-06	1.16105e-08	0	7.8391e-08	0	7.40231e-10	2.92041e-09	0	3.70096e-09	6.26352e-09	0	8.94071e-10	0	2.39495e-08	1.17587e-09	3.21953e-09	2.87915e-09	3.55111e-09	6.12995e-09	1.6664e-09	5.59969e-09	1.77231e-09	1.95961e-09	1.09968e-09	4.19856e-09	1.23029e-09	9.39095e-10	0	3.76767e-08	0	1.28794e-08	5.1056e-07	0	4.68527e-09	0	0	0	5.76827e-07	9.66779e-10	0	1.96696e-09	1.53926e-09
244_1_2	1.14824e-06	2.06422e-10	0	0	0	0	0	9.99656e-10	4.16759e-07	0	1.29415e-09	0	0	0	8.2485e-09	3.96816e-09	0	0	0	1.23655e-09	1.2117e-06	0	4.08696e-07	0	0	6.96022e-10	1.5191e-09	2.90138e-09	0	0	0	7.4881e-10	0	0	0	0	7.45544e-10	0	0	0	0	7.96569e-10	0	0	7.60357e-07	0	9.87793e-10	1.74065e-09	6.39897e-07
244_2	5.78137e-06	6.01905e-09	0	0	2.10932e-09	0	4.9338e-09	9.0597e-09	2.55576e-06	3.13301e-10	8.16893e-09	0	0	2.82972e-09	3.29083e-10	1.37947e-09	2.14556e-08	3.77561e-09	0	6.44458e-09	7.83433e-06	4.07252e-10	2.62511e-06	1.35485e-09	0	2.51448e-08	4.00236e-09	2.94224e-09	2.54643e-09	1.50456e-09	0	2.91991e-08	0	3.21168e-10	2.58803e-09	6.72116e-09	0	5.51406e-10	0	0	2.08803e-08	0	0	5.43587e-09	4.85948e-06	9.37502e-10	7.96467e-09	0	3.78897e-06
247_1	0	0	0	0	3.41628e-09	1.85058e-09	1.38501e-09	6.70393e-10	2.0603e-09	0	1.59032e-07	0	9.54134e-09	3.30161e-08	0	1.84161e-08	9.31486e-09	9.15336e-10	0	0	8.7529e-10	2.96155e-09	0	0	1.27653e-09	5.01749e-08	0	1.14303e-08	3.75183e-09	3.31789e-09	1.23144e-09	3.79392e-09	7.14388e-09	1.12158e-08	0	4.36702e-07	1.25811e-09	3.49953e-09	6.50714e-09	0	0	0	0	0	1.64954e-06	0	0	8.88182e-10	0
270_	1.84112e-08	3.94069e-07	5.08246e-09	6.78757e-10	2.24138e-08	2.43768e-09	9.10962e-07	7.44573e-09	5.15316e-08	1.00823e-06	4.93965e-05	4.83185e-09	1.0955e-08	5.95932e-09	6.27493e-09	2.55702e-09	7.52403e-09	1.04236e-08	6.36571e-09	4.44032e-07	1.67003e-05	6.68712e-09	2.07291e-09	1.77765e-08	3.27616e-08	6.83666e-07	3.81237e-07	3.43683e-08	2.33408e-05	2.9081e-09	5.43553e-07	5.26135e-09	4.17387e-09	3.3207e-10	5.9622e-10	1.01726e-09	4.27359e-09	1.25442e-09	3.21919e-10	1.65048e-09	5.193e-06	5.71559e-07	1.69949e-09	3.25182e-09	3.56142e-08	4.63796e-07	2.16249e-09	2.72288e-07	6.33846e-10
279_	3.01787e-09	0	0	0	0	5.64963e-10	0	0	1.78768e-09	0	5.66981e-08	0	1.21726e-09	0	0	0	4.91942e-09	6.2822e-10	0	0	7.80755e-09	0	2.00566e-09	0	4.61495e-10	5.79207e-07	0	3.92952e-09	7.28747e-10	3.14231e-10	0	1.43147e-08	3.19482e-10	5.20563e-10	3.05922e-10	2.54113e-06	0	2.73188e-09	0	0	1.65149e-06	0	0	0	5.95616e-07	0	0	0	2.06421e-09
295_	0	0	0	0	0	0	0	0	0	0	2.2416e-07	0	0	0	0	7.3273e-10	0	0	0	0	0	0	0	0	0	7.45391e-08	0	0	6.29372e-10	2.56006e-09	4.31943e-10	0	0	0	0	1.99738e-07	0	7.0775e-10	0	4.86658e-10	1.08103e-07	0	0	0	6.31142e-08	0	0	0	0
348_	3.94412e-07	0	0	0	0	0	0	1.14072e-09	1.37335e-07	6.63834e-10	0	0	1.03153e-09	0	0	4.59724e-10	0	0	0	0	4.91458e-07	0	1.71023e-07	0	0	0	6.53875e-10	6.56426e-10	0	0	1.05386e-09	0	0	0	0	0	0	1.46247e-09	6.59701e-10	0	5.00576e-10	0	1.62198e-09	0	3.61798e-07	0	1.61202e-09	2.12177e-09	2.58302e-07
4373_10_1	1.79687e-07	1.60361e-07	2.03202e-07	0	1.84872e-07	5.10238e-09	4.47851e-08	8.34211e-10	6.01231e-08	0	1.38379e-07	0	1.27615e-07	3.22104e-07	4.80905e-09	5.97438e-08	3.25155e-07	8.68234e-09	0	4.72759e-07	1.85414e-07	7.91372e-09	1.2855e-08	1.03632e-07	7.34719e-08	4.76177e-07	1.02742e-07	5.13305e-07	3.49593e-09	3.84332e-07	2.27697e-08	1.90435e-07	3.51874e-09	1.76881e-08	1.35638e-09	6.85011e-08	6.80917e-09	3.19054e-08	3.64901e-07	1.43564e-09	5.6321e-07	6.46527e-08	1.52283e-07	0	2.33992e-07	2.57358e-07	0	2.21613e-07	1.00495e-07
4373_12	5.9146e-07	1.07021e-07	8.85259e-08	1.62983e-07	4.06033e-07	1.26199e-06	3.96493e-08	7.20619e-08	2.71116e-08	5.40011e-09	8.53616e-09	4.41383e-07	2.27622e-07	2.10729e-07	3.97647e-07	4.2288e-08	6.11504e-08	4.99376e-07	2.16725e-07	2.48314e-08	1.82236e-08	1.08741e-07	8.87512e-08	1.90736e-07	5.31804e-08	3.34134e-08	1.88226e-08	1.55446e-07	5.08796e-08	1.90256e-07	5.71045e-08	4.59995e-08	2.7063e-07	1.25771e-07	2.54349e-07	1.02431e-07	2.96374e-07	4.95293e-07	4.51293e-08	6.50715e-10	1.98698e-07	3.22935e-07	1.35701e-06	1.76326e-09	8.18812e-08	3.36558e-08	9.3578e-07	1.36966e-07	1.80908e-07
4373_14	3.64754e-07	2.5061e-07	1.11869e-07	2.70775e-08	1.33232e-06	1.21226e-07	7.1097e-08	1.53589e-07	7.68571e-07	1.2395e-09	1.18964e-07	2.2799e-08	8.57241e-07	6.99643e-07	7.90601e-08	2.58663e-07	8.54691e-07	1.04029e-08	7.58406e-09	3.34204e-07	3.98578e-07	1.29216e-07	3.11982e-07	3.32527e-08	1.79566e-07	2.43751e-07	1.83259e-07	5.22356e-07	2.41837e-08	2.27476e-07	2.57828e-07	1.01618e-06	1.95989e-08	1.60354e-06	1.26685e-08	4.58055e-07	3.12844e-07	9.48525e-07	3.885e-07	1.04948e-08	6.16676e-07	2.5672e-07	3.41919e-07	1.57407e-09	8.8436e-07	2.05611e-07	8.9154e-09	2.85757e-07	6.83954e-07
4373_15_1	1.27453e-06	7.38774e-10	5.57793e-09	9.42184e-09	1.74507e-06	1.64653e-06	8.3308e-09	8.64116e-09	8.82521e-07	4.57687e-09	6.30697e-09	1.03335e-08	1.20475e-06	1.54988e-06	2.55363e-08	4.88726e-07	1.40647e-06	1.01003e-09	3.2362e-09	1.40925e-07	2.76178e-07	1.74078e-07	6.19899e-09	6.77607e-09	2.38409e-08	1.30888e-06	5.09402e-08	5.93411e-09	8.24558e-08	1.09078e-08	1.24738e-08	5.95895e-07	1.99126e-09	1.56246e-08	2.60835e-08	4.25773e-06	3.53594e-08	1.43306e-06	8.72873e-09	1.49527e-08	1.06154e-08	1.27134e-07	2.25874e-07	3.38521e-09	6.79051e-07	7.14103e-09	1.07345e-08	9.59241e-08	1.76215e-09
4373_5	1.37837e-08	1.29845e-07	1.0943e-06	5.60066e-09	1.76921e-06	1.17618e-09	5.66631e-08	2.52996e-07	1.78543e-06	0	6.87842e-08	2.91923e-09	1.92159e-07	3.14601e-07	1.33466e-07	1.36304e-09	8.95819e-07	4.14328e-09	6.77242e-10	7.68584e-07	2.495e-09	3.06865e-07	2.28621e-06	0	5.22696e-07	2.79319e-06	9.022e-07	1.69155e-07	2.61262e-06	2.97412e-07	1.74205e-07	1.56449e-07	6.2794e-09	3.33601e-09	1.07218e-09	3.79933e-07	6.22514e-07	1.86116e-06	5.77768e-07	1.55204e-09	8.56499e-09	2.80635e-07	1.08927e-06	3.88155e-09	1.54781e-06	6.07934e-08	4.52672e-09	2.27279e-07	1.76134e-08
4373_7	2.45802e-07	2.21927e-07	4.14095e-08	2.17344e-08	5.14272e-07	2.01833e-08	6.11589e-09	8.18097e-08	1.08008e-07	0	5.77936e-08	3.49895e-08	1.31365e-06	1.05621e-06	1.14054e-08	2.06537e-08	5.94955e-07	6.5763e-09	4.75768e-09	3.61825e-08	6.49962e-07	2.63025e-08	2.73325e-08	3.86261e-09	4.77835e-08	3.13459e-07	6.12133e-08	1.59269e-07	3.02485e-08	3.81976e-08	2.56919e-08	2.17212e-06	3.13597e-08	1.09584e-07	1.23831e-08	5.51169e-07	3.57188e-08	4.89072e-08	1.90118e-08	8.23124e-09	8.20818e-08	3.48503e-08	2.00786e-07	7.26111e-10	5.89692e-07	1.05386e-07	7.60393e-09	1.40305e-07	4.12368e-08
4373_8_1	3.16253e-08	2.35291e-08	1.86674e-09	3.99761e-09	3.06221e-08	6.59957e-09	3.44041e-09	8.34395e-09	2.7987e-07	0	5.93972e-09	1.37309e-08	3.92401e-07	3.0285e-06	2.5751e-08	8.69114e-10	2.00446e-06	0	4.05708e-09	5.26927e-09	2.26878e-08	2.92141e-09	3.71759e-08	1.50738e-09	4.53541e-09	1.02367e-06	8.54538e-09	2.66941e-08	8.36663e-09	2.66887e-08	1.44271e-08	9.66185e-08	5.87125e-10	6.04856e-08	6.28268e-09	1.19911e-07	2.24286e-08	3.14929e-08	9.98458e-09	7.29214e-10	1.47236e-08	1.16021e-09	2.41737e-08	5.92492e-10	1.91346e-06	2.31771e-08	0	1.66327e-07	6.87905e-09
4374_1	2.41455e-07	3.68752e-07	1.35876e-08	3.33692e-07	5.28705e-07	1.06429e-07	3.75148e-07	4.51552e-07	1.27734e-07	2.43614e-09	4.77106e-08	9.80402e-09	1.05752e-08	5.101e-08	3.06673e-09	8.7267e-08	4.07332e-07	1.85162e-07	5.2913e-07	1.66156e-07	1.51323e-07	8.25073e-08	1.06655e-06	1.72981e-08	8.92041e-08	6.518e-08	4.1631e-07	7.4335e-07	8.83674e-09	8.70152e-08	1.70199e-09	1.30918e-06	1.74263e-08	1.77626e-08	5.36904e-08	8.0802e-08	2.39268e-07	5.85767e-07	1.94557e-07	3.60782e-09	3.52471e-07	2.415e-08	7.59764e-08	2.92723e-08	2.74849e-07	3.83049e-08	6.81293e-07	4.42078e-08	4.77621e-08
4375_6	6.21702e-08	1.0624e-06	2.35262e-09	4.39239e-09	5.36542e-09	2.99069e-09	6.85537e-08	4.18122e-07	1.05785e-06	3.63294e-09	1.04287e-06	5.29272e-09	3.40955e-07	1.13941e-07	2.0523e-07	4.30384e-07	7.79195e-09	6.2147e-07	7.11398e-07	2.48275e-07	2.39975e-07	5.57014e-07	1.44589e-07	8.01545e-07	8.50765e-08	3.35786e-08	2.50838e-07	1.03359e-06	4.90915e-09	7.27502e-07	3.43987e-09	6.74598e-07	1.46657e-09	1.81357e-07	7.40156e-09	1.43178e-07	6.88161e-09	3.35243e-07	8.06226e-08	7.66857e-07	6.23003e-09	1.01747e-06	3.8105e-09	2.385e-09	1.4083e-06	2.11274e-07	2.39049e-06	1.09901e-06	4.11373e-09
4378_1	2.93705e-06	3.51737e-06	5.11172e-06	3.46932e-06	9.02377e-06	2.43458e-06	1.28091e-06	3.23629e-06	1.00029e-06	2.35694e-08	3.16499e-07	1.65109e-06	2.60649e-06	1.03298e-06	1.07384e-06	4.81839e-07	1.32531e-07	1.0511e-06	3.32141e-06	2.14734e-06	3.04126e-06	1.16915e-06	5.32596e-07	3.10636e-06	2.51757e-06	2.84646e-06	5.93285e-06	3.38049e-06	6.14378e-07	1.04925e-06	2.68568e-06	1.09665e-06	6.71113e-07	5.64744e-07	2.19873e-06	9.90448e-08	6.2016e-06	8.8351e-07	7.58484e-07	3.4529e-06	5.86632e-08	6.17314e-06	5.32539e-06	7.81681e-09	3.6806e-07	2.55441e-06	3.33238e-06	1.02345e-05	2.82778e-06
4382_2	6.11129e-09	1.05902e-08	0	4.41395e-09	0	3.30299e-10	3.86672e-09	7.06688e-10	1.18367e-08	2.24983e-09	1.49976e-08	0	8.0085e-09	5.41409e-10	1.78507e-09	6.19356e-09	4.58914e-08	5.52457e-08	1.26947e-08	1.16137e-08	1.06637e-09	4.13161e-08	1.63328e-09	0	1.934e-09	1.697e-07	2.97167e-06	5.85391e-08	8.26192e-10	3.63529e-08	5.52001e-09	3.1933e-09	6.60231e-09	4.89707e-09	7.19356e-10	6.86565e-09	6.98534e-10	1.09748e-09	0	5.38158e-08	8.44606e-10	8.00166e-09	1.79183e-09	0	1.08743e-08	1.04347e-09	3.35286e-09	5.18846e-09	0
4383_	0	1.31917e-06	4.41626e-09	0	1.40538e-09	6.3665e-10	2.01053e-09	3.57266e-09	5.25334e-09	6.69489e-09	5.35771e-09	8.45209e-09	1.32035e-09	4.55049e-10	8.72386e-09	2.37377e-09	0	7.78258e-09	4.91617e-10	2.54752e-06	1.05e-06	1.96512e-09	0	1.03616e-08	1.08232e-09	0	1.14957e-06	7.04654e-09	1.04332e-08	0	0	2.35558e-09	7.31731e-09	0	0	0	2.52033e-09	0	0	1.79152e-09	5.89624e-07	1.93689e-07	9.80816e-10	0	2.06529e-09	0	1.44648e-09	0	0
4403_	5.07708e-08	1.58859e-09	6.80632e-10	2.62696e-09	1.46098e-06	2.21838e-08	0	0	1.04378e-08	0	0	1.77832e-09	1.02095e-06	3.94333e-08	0	3.70037e-08	2.03396e-05	0	6.25572e-10	0	0	9.32793e-10	2.92749e-08	0	0	3.52272e-08	0	0	0	0	5.28617e-09	3.082e-09	0	4.38362e-09	2.74584e-09	1.12009e-06	6.75081e-10	7.0775e-10	3.36134e-09	0	0	0	0	0	1.25413e-06	9.44782e-09	0	1.64857e-09	7.13077e-10
4406_	3.50904e-09	2.89423e-07	0	0	0	0	0	0	1.10932e-09	0	5.07098e-08	0	1.2732e-09	1.06169e-08	0	7.86227e-07	3.39397e-07	0	1.3505e-09	0	4.39427e-07	1.23057e-07	0	1.33891e-09	1.28404e-09	1.09957e-09	6.13008e-10	3.31873e-09	2.29574e-09	1.20845e-09	1.7206e-08	3.54888e-09	0	4.08987e-07	0	0	0	1.22826e-09	0	0	4.49425e-07	4.3645e-09	0	0	2.12589e-07	0	0	0	3.47931e-07
4693_12	1.3159e-08	2.23566e-08	3.18353e-09	1.76529e-08	2.31012e-08	5.68944e-09	3.80463e-09	4.466e-09	5.09843e-08	0	1.29373e-07	8.8171e-09	2.68787e-07	5.07262e-09	5.03962e-09	6.7051e-09	8.91042e-09	2.51655e-08	3.49737e-09	8.73345e-09	6.86456e-09	1.47487e-08	1.36508e-08	7.51378e-09	3.43469e-08	1.51128e-07	4.92712e-09	7.36406e-08	1.43754e-08	6.33942e-08	8.89894e-09	6.85601e-09	2.33143e-08	8.20495e-09	8.28769e-08	2.2513e-07	1.35679e-08	8.0255e-09	4.69375e-08	3.44928e-08	5.19658e-09	3.23047e-08	1.16758e-07	0	3.89319e-07	5.06976e-08	6.11127e-09	1.47915e-08	1.12447e-09
4693_3	1.66142e-06	2.49527e-07	1.35989e-06	5.31096e-08	7.31121e-07	1.15835e-06	3.87142e-07	3.59638e-07	2.8322e-07	5.22982e-07	1.1825e-06	1.35627e-06	3.04106e-07	1.92471e-07	3.55524e-07	4.6792e-07	9.39428e-08	3.24348e-07	7.50822e-07	6.66906e-07	5.36622e-07	1.81293e-07	1.42439e-06	2.27028e-06	1.00345e-06	1.52476e-07	6.97872e-07	9.67766e-07	1.20251e-07	2.53749e-06	3.6154e-07	1.95755e-06	2.6957e-07	4.03911e-07	2.29473e-06	7.01221e-07	9.14836e-07	4.00549e-07	8.90018e-07	5.18837e-06	6.16397e-07	5.17547e-07	1.47008e-06	2.98046e-09	1.30843e-06	8.94816e-07	2.10104e-07	4.42921e-07	7.52481e-07
4693_4	5.15637e-07	5.85987e-07	4.91351e-06	1.23976e-07	1.27216e-07	5.27463e-07	3.07345e-07	2.36319e-06	2.13265e-07	1.88157e-08	6.60926e-07	1.70081e-06	2.33639e-07	1.53509e-07	2.70017e-06	1.37206e-06	2.23409e-07	1.3981e-07	2.06812e-07	1.64309e-07	1.34388e-07	1.25459e-06	1.88463e-07	6.07966e-07	5.32194e-07	2.53935e-07	1.23963e-06	5.50876e-07	2.95348e-07	8.75835e-07	3.0523e-06	3.60877e-07	4.69194e-06	1.20641e-06	2.21309e-06	1.90382e-07	4.71202e-07	3.12867e-07	2.52814e-06	3.40623e-07	6.80663e-08	2.21307e-06	1.30835e-06	5.91061e-10	5.66902e-07	4.18908e-07	1.37466e-06	7.43982e-07	1.29579e-07
4693_6	3.09552e-06	1.16038e-06	2.40954e-06	4.54658e-07	1.21553e-06	1.65624e-06	1.07549e-06	8.65162e-07	1.16669e-06	7.42898e-07	2.21764e-06	2.00585e-06	1.18288e-06	5.34572e-07	8.38664e-07	1.5219e-06	3.6784e-07	1.07176e-06	1.5787e-06	1.1169e-06	9.74646e-07	8.07607e-07	1.98999e-06	4.10494e-06	1.97663e-06	4.81166e-07	1.5354e-06	1.34266e-06	8.83205e-07	3.68642e-06	9.68919e-07	3.82823e-06	1.39836e-06	1.15124e-06	3.3926e-06	1.33569e-06	1.62349e-06	8.78993e-07	2.73787e-06	6.73471e-06	1.17834e-06	1.46248e-06	2.35372e-06	6.25638e-09	2.22905e-06	1.98408e-06	5.44032e-07	1.12093e-06	1.19432e-06
4694_2	6.05605e-09	8.61207e-09	0	3.06713e-09	2.1386e-09	7.92222e-10	1.37696e-09	7.81338e-10	4.73963e-07	4.32916e-09	1.55415e-07	8.85484e-10	2.472e-09	4.31322e-08	2.35843e-09	1.55889e-08	1.72197e-08	4.57551e-09	8.63102e-10	1.08974e-08	2.31422e-08	2.63691e-08	0	2.05088e-09	1.67036e-08	9.91619e-07	2.05985e-08	4.10675e-08	2.13603e-09	5.48412e-07	9.40636e-10	1.00428e-08	3.89224e-09	3.74188e-09	0	2.35002e-08	4.91581e-09	3.24852e-06	4.42654e-08	7.4615e-09	1.18754e-09	1.95522e-09	4.30439e-09	8.61617e-10	1.52989e-08	4.57734e-08	0	8.30623e-09	2.43635e-09
4698_	1.08784e-09	8.11712e-08	0	0	2.96533e-10	0	7.05523e-10	0	1.05387e-06	0	1.08473e-07	0	0	2.97485e-10	0	3.85335e-10	1.32945e-06	8.45943e-10	0	0	0	0	3.03817e-10	0	4.57011e-09	6.9559e-07	1.98448e-06	6.60297e-08	2.96175e-10	2.68224e-09	0	2.67589e-09	3.08804e-10	0	0	9.32736e-08	2.96025e-10	6.207e-10	2.32242e-09	3.07089e-10	0	0	0	0	0	0	0	0	0
4699_1	2.56596e-09	5.11884e-06	2.69646e-09	1.38568e-09	3.84378e-09	2.95735e-09	1.75926e-06	6.19418e-09	1.74202e-07	7.24583e-07	2.75964e-07	3.64693e-06	6.95167e-09	5.07333e-07	1.18353e-06	2.37903e-09	6.46272e-07	3.14153e-06	5.61502e-10	6.63676e-07	9.73817e-07	2.24281e-07	6.8999e-09	6.92839e-07	4.68853e-07	1.29867e-08	8.08174e-07	2.69113e-06	1.08519e-06	7.51492e-10	6.15556e-07	4.1356e-06	1.39147e-08	2.19415e-10	6.07956e-09	6.81944e-08	2.33081e-09	2.12857e-09	1.6625e-10	8.16665e-10	4.71946e-07	3.39305e-07	4.18988e-08	5.12409e-09	2.08921e-09	1.00184e-06	2.10503e-07	0	0
4699_2	9.89311e-10	8.00045e-07	5.19716e-09	2.70834e-09	3.2993e-09	4.46232e-09	2.02438e-07	4.62292e-10	1.11238e-07	8.62533e-08	1.95283e-07	2.78849e-06	3.47494e-09	1.48344e-07	1.61401e-07	3.94932e-09	6.38923e-08	3.29178e-07	2.61486e-09	6.74182e-08	1.25471e-07	2.76887e-07	5.10663e-09	5.21386e-07	6.69827e-07	1.53895e-08	1.48057e-07	3.89056e-06	1.54347e-07	2.31372e-09	8.56891e-08	4.46289e-07	3.73291e-09	3.42736e-10	2.91889e-09	1.47329e-08	5.36526e-09	6.16256e-09	3.27591e-09	3.94584e-09	6.94915e-07	2.0238e-07	9.59889e-09	2.476e-09	2.2853e-09	3.20236e-07	3.16275e-08	3.50013e-09	3.08561e-10
4700_2	2.11619e-07	1.67756e-07	2.72149e-08	1.45401e-08	2.73395e-08	1.69164e-08	1.23137e-06	1.24365e-08	1.64034e-07	8.40386e-09	2.01015e-07	2.94217e-08	2.20547e-06	2.40499e-07	1.61378e-08	2.0864e-07	5.07323e-08	5.14728e-08	3.39735e-08	2.37542e-08	2.02294e-08	1.2517e-07	2.09868e-08	5.59063e-08	5.37646e-08	1.63562e-07	1.22679e-07	2.75219e-08	4.35626e-08	7.15796e-08	6.66759e-08	1.91703e-07	3.08763e-08	3.05845e-08	3.90573e-08	1.59862e-07	2.60066e-08	3.89423e-08	1.20198e-07	6.86825e-08	2.98646e-08	4.12938e-08	1.58238e-07	1.76043e-09	1.67233e-07	1.4319e-06	8.49144e-09	2.52564e-08	1.39466e-08
4702_1	2.4953e-08	1.0116e-08	1.05804e-09	0	0	0	7.05486e-08	0	7.81844e-10	0	9.68269e-08	0	2.59798e-07	1.45168e-08	5.40301e-09	1.76936e-07	1.47157e-08	0	0	4.35527e-09	0	6.24453e-10	0	0	6.9268e-08	8.1335e-09	2.16956e-09	1.89934e-09	0	9.47826e-09	1.89195e-07	2.87932e-08	6.80243e-09	4.80936e-09	1.54218e-09	7.16956e-08	1.08598e-08	1.96205e-09	0	0	7.4047e-09	0	0	0	9.4129e-06	8.58518e-09	0	4.30186e-08	1.10848e-09
4703_	8.95631e-07	8.23827e-07	8.65118e-08	5.06557e-07	1.29977e-07	6.03166e-06	4.5198e-10	1.89819e-09	2.37711e-07	1.6737e-09	1.71707e-08	6.75166e-07	1.40804e-07	9.99739e-07	1.23002e-07	9.7008e-09	2.92951e-06	1.62726e-09	5.15195e-07	1.78426e-07	5.6434e-07	7.89491e-07	3.24102e-06	3.09675e-08	6.40542e-08	6.87733e-07	1.43291e-07	5.43068e-07	2.77521e-08	2.13419e-06	5.70768e-07	1.02249e-06	2.25644e-07	8.01331e-07	1.94972e-08	1.2695e-05	1.71966e-06	2.19317e-06	3.20422e-09	1.7142e-09	6.67823e-09	6.20312e-09	1.67893e-10	1.58896e-09	1.06304e-06	2.58714e-07	1.59501e-07	4.96031e-07	5.40815e-06
4710_	2.41456e-06	2.79481e-06	5.95588e-07	4.84845e-08	2.71198e-08	5.32615e-07	9.19212e-07	2.33994e-06	4.38403e-08	6.59635e-08	2.15466e-07	6.25405e-08	6.11105e-07	4.24917e-08	6.82332e-07	1.84013e-07	1.43444e-06	1.33248e-06	4.72917e-07	4.50333e-07	3.34623e-07	3.16922e-07	2.82566e-07	1.31828e-07	4.59341e-07	2.36058e-06	3.14145e-07	7.20851e-07	1.08803e-06	1.22385e-07	4.0807e-07	3.0109e-07	1.09091e-06	1.18343e-06	2.27298e-06	8.73045e-07	3.99693e-07	2.76864e-07	3.36043e-07	6.04263e-07	9.39484e-07	1.36801e-07	3.58258e-07	2.54898e-09	7.0183e-07	4.39325e-07	8.66605e-08	4.55237e-07	4.38744e-08
4715_	2.23146e-08	9.44336e-09	6.41229e-09	4.87344e-09	7.39606e-09	0	9.9931e-10	6.56242e-09	6.46082e-08	4.56221e-10	9.66187e-08	3.49571e-10	3.06315e-08	6.69351e-08	1.32167e-09	1.48455e-07	3.04247e-08	2.71582e-08	2.0029e-08	3.08125e-08	2.70465e-08	3.11835e-08	7.85181e-10	1.47099e-08	4.45277e-08	1.03611e-07	3.79067e-07	1.96814e-07	6.33913e-09	5.48427e-08	1.70484e-08	3.40724e-08	1.8513e-09	2.12902e-08	3.82058e-09	1.36193e-07	1.14938e-08	6.05672e-08	3.11639e-07	4.00573e-09	8.24826e-08	7.66705e-09	4.67533e-09	2.79019e-10	1.59014e-07	3.44203e-08	1.09176e-09	3.11107e-09	7.86822e-09
4716_	7.37061e-07	5.69016e-08	2.67661e-09	1.21397e-08	6.89206e-07	2.80403e-09	4.01398e-08	1.03944e-09	9.62934e-08	0	1.16206e-07	9.89734e-09	1.46718e-07	6.59016e-07	1.2186e-07	2.7608e-07	1.11196e-06	5.55275e-10	1.33093e-09	3.72184e-07	9.20464e-07	4.93259e-07	5.58184e-09	4.84014e-09	3.94534e-08	1.14788e-07	6.43989e-07	3.06741e-08	4.63018e-09	8.08366e-09	7.68401e-09	2.70298e-07	4.04555e-07	4.58078e-09	1.29169e-08	2.94297e-07	1.45534e-08	3.49096e-07	1.80058e-09	1.84168e-09	1.82052e-06	2.39798e-07	1.47036e-06	1.19648e-09	4.17983e-06	1.26651e-07	1.53729e-09	4.84548e-07	8.23048e-09
5453_1	5.5626e-07	3.54956e-06	1.52144e-09	9.13291e-10	3.92067e-09	1.06612e-09	2.29981e-07	9.79834e-10	6.6402e-09	8.77124e-10	3.9482e-06	2.58395e-09	2.41099e-06	3.32779e-09	2.43498e-09	2.18559e-09	1.1494e-08	2.38793e-06	2.36225e-10	3.13441e-09	1.85666e-09	3.07457e-09	1.49968e-09	1.40115e-09	1.77384e-05	2.73744e-08	2.18759e-06	5.24473e-08	8.57904e-09	2.0347e-08	3.7206e-07	1.80175e-08	2.9814e-09	7.61719e-09	9.07969e-09	7.2843e-07	1.0861e-08	2.1669e-05	4.10313e-09	9.70224e-09	5.95694e-09	6.20704e-09	7.4482e-09	5.15076e-09	2.87349e-07	5.22982e-09	3.26402e-09	1.15805e-07	4.10278e-09
5453_3	9.93939e-07	4.83849e-07	3.98345e-09	4.5126e-09	6.21875e-09	2.70408e-09	2.05693e-07	3.73287e-09	7.87387e-07	6.69577e-10	3.31319e-07	1.61475e-09	4.01424e-08	5.39911e-06	1.60251e-08	2.27884e-08	3.63934e-07	1.41014e-08	0	2.18426e-09	2.60287e-08	3.41621e-08	1.4138e-08	2.10872e-09	5.99992e-07	1.11176e-07	6.59857e-09	1.02575e-06	4.25767e-08	1.90372e-08	1.05783e-07	9.33991e-07	7.88489e-09	3.09155e-09	2.85011e-09	3.54237e-08	5.02239e-09	3.55296e-06	1.82295e-06	4.75557e-09	2.01982e-08	1.19788e-09	9.54212e-09	9.54614e-10	6.17993e-07	1.30097e-09	5.18348e-09	1.21915e-08	1.16154e-08
5453_6	1.19942e-06	1.15024e-06	0	5.30005e-09	8.18474e-10	0	1.76223e-09	0	0	1.01945e-09	3.16802e-09	0	4.58047e-09	3.93992e-07	8.33298e-09	1.07989e-06	1.2629e-07	1.8769e-09	0	2.06745e-09	4.1799e-07	1.22863e-06	4.23257e-09	7.45834e-10	1.34845e-09	3.95861e-07	3.42978e-08	1.47308e-06	2.07575e-09	1.50956e-06	2.55768e-10	2.38559e-06	1.01473e-08	7.09286e-10	0	1.1595e-08	0	9.81079e-08	7.87496e-10	2.42762e-09	3.61543e-07	5.16786e-08	3.86485e-09	0	6.71756e-10	5.26687e-10	9.0058e-10	2.34151e-09	9.82264e-07
5453_7	2.99897e-07	4.32867e-08	4.74035e-08	3.64142e-10	9.95286e-10	2.41111e-10	5.55038e-09	0	5.53303e-08	6.0111e-10	1.4008e-08	1.4804e-09	1.8935e-08	1.20227e-06	2.13747e-09	1.10249e-09	9.67744e-07	5.7574e-10	7.91673e-10	1.4463e-07	0	2.44703e-08	1.03556e-09	5.66207e-10	2.11124e-08	7.00534e-07	2.5118e-08	2.06081e-07	5.9714e-10	6.82201e-08	0	1.02714e-09	8.49978e-10	1.18013e-09	6.12195e-10	8.984e-07	4.71943e-08	2.97614e-07	2.29252e-09	0	8.93028e-10	8.15797e-10	6.02388e-10	6.59567e-10	2.73865e-07	2.13396e-08	5.46627e-10	9.63991e-09	2.67608e-10
5454_1_2	3.56868e-07	5.57073e-07	6.20921e-07	1.95779e-07	2.46308e-07	7.71307e-07	2.45499e-07	6.71543e-07	2.91215e-07	1.38809e-07	2.09419e-07	6.38268e-07	4.02727e-07	5.82304e-08	1.11075e-07	1.17818e-07	5.55924e-08	1.64214e-07	1.07798e-07	4.72212e-07	1.18757e-07	2.84293e-07	1.90369e-07	1.11386e-07	1.34501e-07	1.24961e-07	2.51029e-07	4.14679e-07	2.39948e-07	3.74223e-07	1.28119e-07	2.46592e-07	2.79797e-07	2.95598e-07	3.09757e-07	2.39561e-07	1.56442e-07	6.24789e-08	3.4435e-07	8.19974e-08	1.314e-07	1.33414e-07	5.355e-07	7.81787e-10	2.26074e-07	1.73777e-07	1.98173e-07	3.59594e-07	8.78667e-08
5471_	0	7.2682e-10	1.79055e-07	3.56355e-08	1.28011e-08	2.67033e-08	2.29055e-09	1.12004e-08	0	2.39673e-08	0	8.75151e-08	7.21067e-10	2.61207e-09	2.5207e-09	2.61055e-09	0	2.72668e-08	5.2729e-09	9.44504e-09	1.42696e-08	1.07984e-08	4.88978e-08	4.34664e-08	5.63319e-09	5.95731e-10	4.75981e-09	7.81154e-09	3.61912e-08	2.63442e-09	0	4.43624e-09	2.87262e-09	5.16576e-08	3.57687e-08	1.01307e-07	2.02548e-08	4.85539e-09	1.74755e-08	2.02736e-07	1.12105e-08	9.46525e-09	1.65108e-08	3.63607e-06	1.0745e-09	0	8.30938e-08	3.70794e-09	5.119e-08
5475_	4.35766e-09	3.70156e-09	2.42279e-09	2.79575e-09	4.41587e-09	2.20735e-09	2.07922e-08	3.85301e-09	3.27878e-07	0	2.84274e-09	2.21913e-09	4.60034e-09	8.53564e-09	0	3.60627e-09	8.49219e-08	1.78816e-09	2.19699e-09	5.67634e-09	2.03197e-09	1.38624e-07	5.38306e-09	6.91839e-10	4.90121e-08	1.54716e-07	1.14823e-07	1.44397e-07	3.08293e-09	2.93964e-09	2.09723e-09	4.77706e-09	3.77011e-09	2.33819e-08	7.26318e-10	4.23567e-07	5.76554e-09	2.12339e-07	7.14936e-09	0	9.40491e-09	6.12905e-10	1.17606e-08	0	8.06781e-08	1.95073e-08	1.47168e-09	1.74517e-09	2.66501e-09
6062_4	3.21033e-07	7.32596e-08	5.291e-08	3.87181e-07	5.60875e-07	6.10222e-07	3.34357e-08	4.62952e-07	4.18128e-08	2.38565e-09	7.55218e-08	1.51142e-07	3.49128e-07	1.09749e-08	3.64557e-07	1.36206e-07	3.37041e-07	1.99172e-07	2.21756e-07	4.55809e-07	1.0287e-07	4.07109e-07	2.61536e-07	9.96507e-08	7.72624e-08	3.99683e-07	1.09699e-08	8.84463e-07	2.83305e-07	6.40879e-07	1.35705e-07	3.65464e-07	4.97969e-09	1.86862e-06	2.17595e-07	3.91932e-08	1.87426e-07	1.21211e-06	1.66978e-07	1.46726e-09	9.43564e-08	8.60281e-08	2.38774e-07	0	3.0997e-07	1.13328e-07	4.85222e-09	1.60864e-07	1.69699e-07
6062_7_1	3.38823e-07	2.7146e-08	1.11158e-07	1.0354e-07	4.01857e-07	2.31071e-07	0	2.07135e-09	4.73655e-08	0	2.05745e-08	2.78664e-06	1.46176e-07	3.42962e-07	9.98245e-08	1.71508e-07	3.96905e-09	2.28366e-07	9.18123e-09	5.60103e-08	7.89341e-08	4.13972e-09	4.26188e-08	1.93612e-07	3.03694e-08	1.24929e-07	5.8594e-10	2.38365e-07	1.09426e-07	1.08028e-07	3.15264e-09	7.57238e-09	3.18269e-07	1.23163e-07	7.26642e-08	7.13789e-08	5.94473e-07	9.18172e-07	1.86375e-07	1.65265e-08	2.00418e-09	2.48808e-07	1.04e-06	1.41283e-09	1.13656e-08	4.01924e-08	3.85736e-07	6.8836e-08	2.15543e-06
6063_3	2.82245e-08	5.07052e-07	1.26576e-07	0	0	5.98668e-10	8.96477e-08	1.20927e-07	0	0	4.47969e-08	0	5.09283e-08	3.01763e-08	2.38643e-08	5.83549e-08	0	2.9797e-07	1.76312e-07	2.68639e-08	8.81787e-08	2.08612e-07	1.38563e-07	6.84334e-08	5.37186e-08	2.79434e-08	3.56941e-10	1.44568e-08	8.14314e-09	1.59833e-07	1.29688e-08	3.1515e-08	2.05292e-07	1.81607e-07	2.49695e-08	2.06239e-07	1.25281e-07	2.27475e-07	3.89165e-07	1.01652e-07	5.35218e-09	3.34501e-09	5.26972e-09	2.5621e-08	7.29358e-08	7.64015e-09	1.06748e-07	0	5.34049e-09
6063_6	3.7306e-08	1.1095e-06	3.22532e-07	1.32727e-09	2.32981e-09	5.11747e-09	2.07305e-07	3.14546e-07	1.19212e-09	1.42346e-09	1.22705e-07	1.28763e-09	1.21147e-07	6.02142e-08	1.1617e-07	1.01034e-07	1.33794e-09	7.06018e-07	3.75024e-07	9.51791e-08	1.12565e-07	3.94667e-07	3.37454e-07	1.94738e-07	1.2092e-07	6.46916e-08	1.83365e-09	3.14769e-08	3.16892e-08	4.2931e-07	4.97649e-08	6.92238e-08	5.09144e-07	3.75625e-07	8.56722e-08	5.03116e-07	3.47592e-07	4.86164e-07	8.3736e-07	2.04506e-07	1.30022e-08	1.8768e-08	3.78533e-08	6.18224e-08	1.57518e-07	2.93641e-08	2.35501e-07	5.0974e-09	3.11184e-08
6065_1	1.3927e-07	4.11275e-07	3.49545e-09	1.94108e-06	8.59815e-07	2.14009e-07	2.33273e-07	1.0595e-08	6.95965e-07	1.34183e-09	8.7347e-07	8.3244e-09	2.68439e-06	8.44198e-08	4.33011e-08	2.12222e-06	2.44956e-09	1.25189e-09	4.66653e-07	1.0678e-09	5.02737e-08	4.06086e-07	4.34621e-09	3.56106e-09	3.87332e-08	8.80759e-08	5.92988e-08	2.21862e-06	5.60152e-09	5.12369e-07	2.60574e-07	1.23405e-06	1.46824e-06	2.11112e-09	1.70808e-08	5.75088e-09	7.40962e-07	1.59526e-07	2.85238e-09	1.50006e-06	7.79984e-09	1.51532e-07	1.14288e-08	2.54365e-10	5.13097e-07	3.80333e-08	3.59894e-10	9.22631e-09	1.42948e-07
6066_3	5.30342e-09	3.49546e-07	1.90048e-09	3.31789e-09	2.65793e-09	0	4.52169e-08	1.23406e-07	7.74129e-09	0	2.6834e-08	3.92467e-10	8.72364e-07	1.05735e-06	2.0162e-07	2.20817e-09	1.72884e-06	2.57702e-09	1.02493e-09	2.18942e-07	1.56554e-07	8.81186e-09	1.01453e-09	0	4.36845e-08	2.09449e-07	9.02744e-08	6.22991e-07	4.82656e-10	4.94966e-10	3.61579e-09	2.08049e-07	2.6943e-09	1.55959e-09	1.6565e-09	6.30862e-07	2.39927e-08	4.31988e-07	1.66067e-08	9.63174e-10	3.61552e-07	5.57974e-10	3.20428e-09	0	6.41201e-07	4.50983e-09	9.7483e-09	2.91516e-08	1.5071e-08
6071_	7.21537e-07	1.93139e-07	1.3291e-07	4.9381e-08	6.27865e-07	8.61874e-07	9.33935e-08	6.55245e-07	2.32427e-07	6.45135e-10	2.11106e-07	4.10531e-06	5.17192e-07	1.46409e-07	1.08059e-08	5.4436e-07	3.5325e-07	6.78345e-09	6.70219e-08	5.45663e-07	3.8901e-07	1.04821e-06	3.8361e-07	2.39886e-07	3.55484e-07	2.00861e-07	2.36651e-07	2.78198e-07	2.84769e-08	5.39127e-07	2.94438e-07	8.35138e-07	4.69591e-08	9.99686e-08	9.18681e-08	5.68583e-07	1.14217e-06	5.72647e-07	5.76037e-07	7.96366e-09	2.50656e-07	3.46098e-07	1.43981e-06	2.24387e-09	7.58176e-07	4.19539e-07	1.00403e-07	4.29593e-07	3.19272e-07
6110_0	6.76036e-06	1.61499e-06	2.19572e-06	3.4472e-06	4.18802e-06	9.8165e-06	8.4958e-07	6.49136e-06	4.68233e-06	2.48584e-07	1.46396e-06	1.22863e-06	1.3455e-05	6.50104e-06	2.6336e-06	5.21677e-06	4.7664e-06	3.06288e-07	1.63528e-06	2.48691e-06	3.35493e-06	1.14397e-05	3.75751e-06	1.45047e-06	7.15601e-07	1.77693e-06	8.17094e-07	2.37091e-06	1.19126e-06	1.45573e-06	1.25123e-06	5.3188e-06	1.83421e-06	1.14506e-05	3.42609e-06	1.25976e-05	6.19809e-06	4.47243e-06	3.30594e-06	6.63398e-07	1.82903e-05	2.14268e-06	3.68206e-06	2.03179e-07	6.84486e-06	2.72865e-06	3.78928e-07	6.10253e-06	3.47562e-06
6639_5	3.25918e-08	9.70029e-08	3.13432e-09	0	5.10511e-09	1.19846e-09	6.59983e-09	1.89268e-09	1.53671e-08	3.60666e-10	6.66315e-09	0	0	4.65521e-10	2.19244e-08	1.53786e-08	0	3.90319e-08	2.71913e-08	1.19535e-08	5.66018e-08	1.23268e-08	0	4.34371e-09	1.52454e-08	1.20735e-06	1.60447e-08	8.9887e-07	2.55795e-08	4.42687e-08	2.47968e-08	2.57872e-08	4.10451e-08	1.75551e-08	4.78706e-09	1.12782e-07	1.8149e-08	2.30481e-08	2.48492e-08	5.5618e-10	2.76045e-07	4.46422e-09	2.64707e-08	0	5.1108e-08	5.47032e-08	1.51861e-08	1.81866e-08	7.64426e-09
6647_1	2.26912e-07	1.77929e-06	6.43824e-09	2.31047e-08	4.82407e-07	1.19772e-08	7.90685e-08	1.10469e-08	3.5194e-06	2.07574e-09	4.00253e-07	7.57523e-09	2.50928e-07	8.38112e-07	1.62822e-07	3.81804e-06	1.30023e-07	4.23775e-09	6.66167e-09	1.21252e-07	1.98451e-06	9.8699e-08	1.49917e-08	4.46812e-09	2.28957e-06	1.17724e-06	6.36442e-07	3.14234e-07	1.18378e-07	1.63575e-08	7.67901e-08	9.26301e-07	2.15314e-08	7.91198e-09	7.8685e-09	2.02765e-07	2.22202e-08	4.19112e-06	8.18942e-08	1.09592e-08	2.93744e-07	1.1109e-07	9.95303e-09	0	1.01659e-06	5.63299e-08	2.52425e-09	1.65815e-07	1.69179e-09
6647_3	9.32713e-08	5.86225e-08	6.76039e-09	1.12095e-09	1.8577e-07	1.58563e-08	1.68192e-07	5.86119e-10	2.68636e-07	1.61379e-08	3.25068e-07	1.7492e-09	2.23417e-08	4.78115e-08	6.83146e-09	1.20233e-09	2.18136e-08	4.69582e-07	2.64501e-09	3.8053e-08	2.76175e-07	4.7972e-08	1.93337e-08	5.48197e-09	7.52663e-08	8.17975e-08	6.46963e-08	2.41014e-07	7.34575e-10	8.71608e-09	3.84714e-08	1.31896e-07	3.26692e-08	4.06887e-10	1.63479e-09	5.50755e-08	1.35203e-08	4.8273e-07	3.88425e-08	2.60211e-09	4.13026e-07	3.52456e-08	9.49008e-08	2.85685e-09	3.91772e-07	6.72016e-08	2.10837e-10	1.28483e-07	6.25174e-07
6650_1	8.9755e-10	0	3.11339e-07	2.68127e-09	4.30873e-09	1.45854e-09	1.97648e-09	4.15733e-09	3.0717e-09	5.86536e-08	9.84741e-10	1.0171e-06	0	0	0	0	2.12889e-09	6.83012e-08	0	0	0	0	4.35142e-08	6.27221e-08	0	0	8.70992e-10	0	8.55363e-10	1.08703e-09	0	0	0	0	1.59587e-07	1.54679e-09	3.17811e-09	0	1.6059e-09	0	5.66642e-10	0	1.72468e-09	9.44785e-10	0	1.40345e-09	7.59716e-08	0	5.11384e-07
6650_2	2.90863e-09	7.89954e-09	8.08922e-07	1.03912e-07	2.5608e-08	1.66518e-08	6.97624e-09	2.51863e-08	2.16138e-08	3.77452e-07	7.05809e-09	5.61834e-08	5.18279e-09	8.71631e-09	5.97729e-09	7.57509e-09	3.76707e-09	1.63021e-08	1.67803e-08	9.97216e-09	1.12296e-08	8.6424e-09	1.58024e-08	5.80224e-08	9.58173e-09	2.28486e-09	1.4845e-08	1.31899e-08	5.98041e-08	3.02096e-09	4.82324e-09	1.07129e-08	1.27095e-08	3.40687e-08	3.68499e-08	7.10431e-09	1.84068e-08	3.49739e-09	1.69661e-08	1.28492e-07	2.0151e-09	8.33148e-09	1.27435e-08	5.59604e-08	6.74581e-09	9.20969e-09	3.34381e-07	2.12983e-08	1.76657e-08
6651_2	1.83748e-08	2.97259e-08	7.80848e-09	8.87662e-07	2.02326e-07	6.87041e-08	5.11787e-09	1.56411e-07	1.01772e-07	8.77482e-10	6.72858e-10	7.93662e-07	2.11999e-09	3.30225e-09	3.53567e-08	5.99889e-09	3.50418e-09	1.04145e-09	2.38614e-08	3.0694e-09	1.42615e-07	3.15249e-07	8.45621e-09	3.64061e-08	7.38385e-09	1.06009e-09	3.65365e-07	1.0528e-08	3.39179e-08	3.75276e-08	3.13913e-09	7.37705e-08	0	2.08688e-09	1.38316e-07	0	1.1876e-08	1.92117e-09	3.13409e-09	1.90099e-09	1.34003e-08	9.48853e-09	2.04009e-09	3.37446e-09	1.4053e-08	1.12003e-08	1.92109e-09	1.1872e-07	4.90876e-08
6663_	3.42561e-07	5.13572e-07	6.64176e-07	5.81292e-07	1.04931e-08	1.49846e-06	1.93827e-08	1.70618e-07	1.47837e-07	1.43233e-08	9.78781e-07	6.08682e-06	3.14195e-07	1.6867e-07	3.29051e-07	1.61501e-06	1.03055e-06	1.96734e-07	2.99847e-07	1.32624e-06	1.40269e-07	2.41563e-06	1.24494e-07	1.54473e-07	7.72321e-07	2.97495e-07	1.26025e-06	9.68238e-08	5.70011e-07	9.45399e-07	1.18442e-06	6.71441e-07	1.12954e-06	4.08137e-07	3.24473e-07	4.14631e-08	2.97979e-06	3.01654e-07	4.0894e-06	8.17077e-08	6.85936e-08	1.20611e-06	1.64757e-06	2.23026e-09	2.78648e-07	5.13124e-07	2.54759e-07	6.82369e-08	7.2482e-08
6665_	2.11644e-07	3.5338e-09	1.06282e-08	1.64085e-09	3.76304e-08	2.18327e-09	1.09844e-09	4.68653e-07	6.81548e-10	2.93689e-08	0	3.6946e-10	4.40157e-08	3.994e-08	2.93193e-09	1.61156e-06	6.87805e-09	2.76967e-09	2.23101e-08	6.83552e-10	1.18053e-07	7.75227e-09	4.82559e-07	3.39724e-09	3.45348e-09	3.37764e-07	2.803e-09	7.70113e-08	3.30655e-10	3.44783e-09	1.31471e-08	3.85888e-08	1.59734e-09	8.22073e-09	6.37605e-08	9.27593e-07	3.64805e-07	3.51038e-09	1.30144e-08	7.29944e-09	3.3322e-10	3.53106e-10	2.31704e-09	4.62756e-09	9.79082e-10	2.38588e-09	3.84308e-09	1.76624e-09	7.10496e-07
6706_3	3.25812e-06	1.49847e-06	0	0	8.75019e-09	3.34896e-06	7.303e-07	2.56532e-09	8.1367e-11	0	9.03549e-10	2.65669e-08	1.34624e-06	1.71575e-09	0	3.30287e-10	5.8824e-08	1.73575e-09	0	2.09272e-09	7.64297e-09	4.86148e-08	8.53674e-09	8.12911e-10	1.59665e-06	3.4602e-08	0	0	2.69198e-06	7.45275e-07	0	2.87205e-09	0	0	0	2.39327e-06	6.45252e-08	7.80975e-07	1.23025e-09	0	0	4.70401e-07	1.70678e-06	0	1.32906e-07	0	0	1.1201e-08	1.37576e-07
8086_5	5.33296e-07	6.62632e-07	2.06336e-06	5.75663e-07	7.97963e-07	2.28652e-07	3.04998e-07	7.98217e-07	1.22108e-07	6.26011e-07	5.43831e-07	3.66976e-06	3.98673e-07	8.00489e-07	8.55941e-07	6.1841e-07	1.1071e-07	1.15721e-06	5.13785e-07	5.46762e-07	3.54869e-07	7.18587e-07	8.60934e-07	1.24477e-06	3.39562e-07	1.25008e-07	2.30038e-07	1.31919e-06	1.39735e-06	3.14182e-07	6.51709e-07	4.42944e-07	8.1646e-07	2.11574e-06	9.7164e-07	7.56364e-08	1.43183e-06	2.92932e-07	6.68301e-07	7.47861e-09	7.38854e-08	3.30366e-07	8.41925e-07	4.33286e-09	3.87336e-07	1.00847e-06	9.7762e-09	5.2115e-07	1.81962e-07
8087_3	2.52975e-07	7.30693e-08	2.03724e-09	5.58668e-08	0	1.52279e-09	1.84066e-08	8.37359e-10	3.33764e-07	0	8.57716e-09	1.2245e-09	4.43497e-07	5.46142e-09	2.61023e-07	0	3.09516e-09	1.41987e-09	1.07504e-08	1.4576e-07	6.23826e-10	1.4567e-09	8.44814e-10	3.3442e-09	6.96279e-07	6.44107e-09	1.33019e-07	2.50677e-09	3.6617e-07	9.75159e-07	6.28234e-07	6.35419e-10	5.30207e-08	3.18892e-08	1.57087e-09	0	8.76205e-08	1.20313e-09	1.49636e-09	1.27711e-09	1.62263e-07	1.78747e-08	4.41426e-08	0	5.61601e-08	7.17229e-09	6.63232e-10	4.01979e-08	0
8088_1	5.46924e-08	5.70576e-08	0	0	2.60949e-09	5.32149e-10	3.28488e-08	0	1.36238e-09	0	3.27876e-09	1.64312e-07	1.70233e-07	3.45416e-09	0	0	1.69953e-09	0	0	4.8791e-08	3.22703e-09	0	9.19061e-09	0	7.20921e-08	3.54357e-08	1.07936e-09	2.27353e-08	0	7.98118e-08	9.56883e-08	1.32849e-09	0	5.92863e-10	0	5.61099e-08	1.86167e-09	2.97245e-09	2.74934e-07	0	1.25425e-09	5.6863e-09	5.7957e-10	0	3.1668e-07	7.71408e-08	3.31715e-09	6.17391e-08	3.34227e-09
8088_2	2.68964e-07	1.98641e-07	2.22851e-09	7.53613e-09	8.86182e-09	1.14287e-09	9.51412e-08	2.96923e-09	3.62151e-07	1.99154e-09	9.9024e-09	2.29482e-09	2.97635e-07	4.86571e-08	2.28654e-07	0	3.6849e-07	1.24263e-09	1.41698e-09	1.45014e-08	2.52717e-07	8.21874e-09	4.10902e-09	0	2.48831e-07	3.5677e-07	5.58224e-09	7.27102e-08	1.21517e-09	6.78926e-08	2.97798e-07	2.43349e-07	3.11155e-09	6.86875e-09	1.5239e-09	4.95736e-07	3.10863e-09	3.87488e-07	9.50567e-09	2.52949e-09	8.8962e-07	2.45388e-07	1.31406e-07	0	1.11882e-07	1.6445e-07	5.00916e-07	2.455e-07	2.19438e-09
8090_1	7.48299e-07	4.29907e-08	9.08143e-08	1.43126e-06	7.23602e-07	1.69526e-08	5.36279e-08	8.64822e-08	1.59263e-06	9.40179e-08	1.44837e-07	4.55492e-07	2.83597e-07	4.86628e-07	3.18853e-07	1.22853e-06	5.02962e-07	1.19943e-06	5.51446e-08	2.5736e-07	9.29167e-07	1.25617e-07	9.63691e-07	3.06233e-07	8.13486e-08	1.56352e-07	1.21416e-07	2.36614e-07	3.2689e-07	7.93032e-07	2.89857e-07	5.07171e-07	6.9452e-07	9.9321e-07	3.20057e-07	3.49394e-07	9.37362e-07	6.03128e-07	1.02865e-06	2.52509e-06	8.93028e-10	1.79563e-06	9.61956e-06	1.49016e-09	3.17909e-07	1.65802e-07	6.19487e-07	6.86529e-08	6.13688e-08
8090_2	1.73666e-06	2.57991e-07	7.47692e-07	1.5877e-06	1.79387e-06	2.01433e-07	4.90175e-07	1.1159e-06	1.66314e-06	1.06344e-07	4.86223e-07	3.63942e-06	1.15137e-06	6.52233e-07	1.03673e-06	1.26524e-06	6.32886e-07	1.42991e-06	9.93913e-07	3.34252e-07	9.80185e-07	9.77247e-07	1.08862e-06	3.50626e-07	1.12411e-06	1.997e-07	6.61614e-07	6.74812e-07	3.75323e-07	8.54614e-07	1.18421e-06	7.60734e-07	7.90948e-07	1.05573e-06	4.15096e-07	5.64293e-07	1.29323e-06	1.07827e-06	1.18691e-06	2.88006e-06	3.39328e-09	1.96762e-06	1.00584e-05	2.75799e-09	8.83258e-07	6.54336e-07	6.39525e-07	1.37667e-06	1.23923e-06
8092_1	9.25809e-08	7.30759e-09	8.08867e-10	2.14901e-09	1.05622e-09	0	2.4291e-09	2.25511e-07	3.77626e-07	3.13536e-09	1.324e-07	0	1.4485e-07	9.60967e-08	1.93602e-09	1.81121e-07	4.85484e-09	4.21346e-07	0	1.12724e-09	4.56354e-09	1.20617e-07	0	1.5484e-09	9.62146e-08	1.26496e-07	1.74853e-07	1.17892e-07	1.30317e-09	1.19738e-07	0	2.14876e-09	2.02542e-07	0	3.08695e-08	1.05999e-07	9.78789e-09	2.05751e-09	2.01674e-09	6.01315e-10	7.34752e-09	6.8179e-10	2.39714e-08	0	9.49329e-08	3.61184e-08	0	2.70154e-08	3.34128e-09
8094_2	2.75229e-07	1.29836e-07	2.52896e-08	2.04419e-10	9.89628e-08	0	1.4537e-07	1.20155e-09	2.19689e-07	1.6046e-09	1.30777e-07	6.26378e-08	1.66279e-07	4.1026e-08	1.22894e-08	1.01871e-07	1.49433e-07	0	0	7.32498e-08	3.13736e-08	9.06601e-08	7.98414e-09	3.46594e-09	5.95334e-08	1.53764e-07	3.91165e-08	2.81137e-08	0	1.14434e-07	4.35244e-08	2.07681e-08	1.86704e-09	8.0402e-10	0	1.44707e-07	2.05156e-08	5.93245e-08	2.05626e-07	5.83001e-10	2.10927e-07	2.25561e-08	3.82874e-08	9.44785e-10	9.68776e-08	1.31912e-07	7.58599e-10	5.05188e-08	5.49547e-08
8097_	7.23978e-08	1.98406e-08	2.6954e-09	1.72557e-08	1.91709e-08	4.01786e-08	5.17076e-09	4.44778e-08	4.84752e-07	4.23968e-09	1.22551e-07	6.11414e-07	7.11884e-07	8.3856e-09	9.35261e-09	2.06586e-07	1.01493e-08	7.31333e-09	1.9069e-08	5.79119e-09	6.35645e-08	7.37067e-09	7.26081e-08	8.65662e-10	7.77588e-08	2.3675e-08	5.85278e-08	7.34929e-08	3.76609e-09	3.63596e-07	3.01317e-09	7.88622e-09	1.50971e-09	7.03875e-09	1.88536e-08	7.56841e-09	3.32113e-08	5.45185e-09	3.30086e-08	4.22411e-08	6.71409e-09	4.83985e-09	1.95707e-08	7.72285e-10	1.12336e-07	8.78649e-08	2.00543e-08	3.43927e-07	7.05638e-08
8098_	4.54023e-07	1.31302e-06	3.48971e-09	8.16275e-09	5.03626e-09	4.00791e-09	5.52578e-07	3.54047e-09	2.85799e-07	6.25745e-10	3.05972e-08	1.53671e-09	2.31035e-08	4.62572e-07	2.80089e-07	3.25369e-09	1.90368e-09	5.90274e-10	6.27282e-10	1.20578e-08	2.63232e-06	4.77023e-09	1.57577e-09	1.4059e-10	4.04864e-06	5.91044e-07	1.0632e-07	2.70387e-06	3.58552e-08	2.94805e-09	5.30877e-07	5.46125e-08	1.0427e-07	1.82203e-09	7.07652e-09	6.38339e-08	7.98797e-11	3.45085e-09	6.22417e-09	5.85242e-09	4.43015e-06	1.03956e-06	4.54918e-09	1.20364e-10	1.04045e-06	2.10749e-09	8.30204e-09	1.73535e-07	8.31349e-10
8099_	1.02828e-07	1.19122e-08	2.29132e-06	7.27622e-07	3.95785e-07	3.54951e-07	5.51937e-09	6.73689e-07	4.46655e-09	1.46329e-07	2.57438e-09	4.85674e-07	7.44299e-08	5.23167e-08	6.57895e-07	1.60582e-07	1.00238e-08	4.93009e-08	1.4543e-08	2.06201e-08	7.25129e-08	6.45125e-08	2.98572e-07	2.84775e-08	1.53477e-08	4.86727e-08	1.44735e-09	1.72407e-07	3.97344e-07	3.46287e-09	2.0387e-07	2.88843e-07	7.92073e-09	2.37432e-07	7.61529e-07	9.69232e-10	2.249e-07	2.3457e-09	1.38801e-07	4.40625e-07	2.12862e-07	4.89092e-08	2.46302e-07	2.97041e-07	3.76394e-07	1.59115e-09	2.13753e-07	5.05835e-08	1.39619e-07
8105_	1.75877e-07	4.92777e-08	0	4.61705e-08	0	1.64077e-08	1.91666e-08	7.83961e-08	8.39297e-07	0	1.18722e-08	3.58178e-09	6.16276e-09	1.10702e-07	0	0	6.13436e-08	2.69544e-09	0	3.47843e-08	8.29166e-08	4.71293e-08	1.60927e-07	3.21945e-10	1.51163e-08	2.83706e-07	3.72157e-07	3.83048e-08	6.1048e-08	1.22805e-09	4.80517e-08	9.43691e-10	1.24857e-09	8.09051e-08	0	1.58284e-07	3.91014e-08	1.50092e-08	2.46051e-09	1.7142e-09	8.55391e-10	5.98357e-09	1.89076e-09	0	1.17066e-07	1.25898e-08	1.68016e-07	1.74724e-07	4.22805e-08
8110_	1.07094e-05	6.87696e-06	8.28108e-10	6.97525e-09	1.21501e-06	6.36263e-09	8.00224e-08	1.73941e-09	6.52194e-08	1.54159e-09	2.34744e-07	8.61669e-10	4.81249e-08	3.62384e-08	1.11052e-08	3.49855e-08	8.93433e-08	9.83271e-09	7.86816e-09	8.81345e-09	1.15075e-06	1.72168e-06	2.91693e-09	1.53861e-09	2.56654e-08	2.3812e-06	4.77315e-07	2.84081e-05	3.81627e-06	1.38564e-08	2.0711e-08	3.1218e-07	1.93435e-08	4.14549e-08	4.78646e-09	5.0761e-07	1.02543e-08	2.20592e-05	1.52671e-08	1.39732e-08	6.51852e-06	1.95646e-07	1.24039e-08	9.5345e-09	5.2536e-06	2.10609e-09	1.43684e-08	9.22751e-09	1.15787e-09
8111_	4.32484e-08	1.05269e-06	3.5756e-09	1.11641e-08	6.76128e-09	4.9259e-09	2.14068e-08	7.12452e-08	1.73192e-07	1.12819e-09	6.38569e-08	1.37038e-09	1.01341e-08	1.72208e-07	1.2633e-09	7.02349e-09	3.29899e-08	1.97695e-08	1.73303e-08	5.46821e-09	4.28159e-08	5.23075e-08	4.23492e-08	5.98119e-09	6.06457e-08	1.26387e-08	7.59758e-09	1.80403e-08	1.66571e-09	4.66113e-07	0	8.92537e-08	5.38505e-08	5.27469e-08	4.23812e-09	2.70281e-08	7.27805e-09	1.0614e-07	1.21031e-07	1.38375e-09	3.45353e-08	2.77305e-09	8.71048e-09	5.31036e-08	9.82574e-09	2.23346e-08	1.16915e-08	3.30189e-10	5.58531e-08
8774_1	3.52485e-07	3.58314e-08	6.88392e-08	2.23459e-09	1.76603e-07	2.0233e-09	1.29579e-08	5.7186e-09	1.78342e-07	1.19283e-09	7.54056e-08	3.2053e-09	2.45425e-07	7.28669e-08	2.00285e-07	1.25998e-09	4.41082e-09	1.33736e-07	4.34612e-08	2.03591e-08	1.12274e-07	0	5.9887e-08	9.98312e-10	2.01418e-07	2.3775e-08	4.24819e-07	2.86264e-07	6.87398e-09	3.33489e-07	1.79416e-09	9.46421e-09	0	0	6.56804e-09	2.09286e-08	1.15326e-09	3.21946e-09	1.505e-07	8.11114e-09	9.61994e-09	1.36185e-08	0	0	2.12064e-07	1.54893e-08	3.31481e-07	4.60978e-07	1.20499e-07
8776_1	0	1.39087e-09	4.38436e-07	1.27175e-07	1.92775e-07	3.93313e-07	1.02581e-09	2.40295e-07	5.19313e-10	0	1.61581e-09	1.74042e-07	6.45825e-10	6.78412e-10	9.05978e-08	6.1031e-08	5.272e-10	8.94963e-08	7.17327e-08	0	4.81503e-10	8.50888e-08	1.38982e-09	1.36332e-07	2.24243e-07	5.06663e-10	7.30055e-10	3.30127e-10	1.19983e-07	0	1.66561e-09	2.2185e-07	1.19057e-07	3.42236e-10	5.69307e-09	0	1.288e-07	0	5.55115e-10	3.34843e-10	0	4.37658e-09	4.98947e-09	6.7568e-08	0	3.15297e-09	1.49883e-07	6.86081e-10	1.13113e-07
8777_	1.14176e-07	1.08395e-07	0	1.47072e-08	2.61302e-08	0	1.69365e-07	2.59378e-09	3.29936e-07	0	6.70444e-09	0	1.37459e-07	1.92097e-08	2.4584e-09	2.94662e-07	1.39964e-06	1.11055e-09	0	4.75582e-08	1.02042e-07	7.06195e-08	8.44948e-08	8.26618e-08	8.24394e-08	1.19598e-07	1.11531e-08	1.19499e-09	0	5.04602e-08	1.52676e-09	2.41647e-07	0	1.36979e-07	8.86451e-10	2.11176e-07	2.72513e-08	3.90879e-07	5.10152e-09	0	0	3.47913e-09	2.23267e-09	0	2.01688e-07	4.08951e-09	0	6.78991e-08	0
8780_	0	3.62484e-08	8.45634e-10	1.78376e-07	0	0	2.36493e-08	1.22976e-07	7.72874e-08	1.15087e-09	6.63135e-10	0	0	2.31554e-09	2.18993e-08	0	8.81648e-08	4.78216e-09	1.59434e-09	0	2.07476e-07	6.43621e-08	0	4.64521e-09	3.162e-09	1.1174e-09	1.5292e-08	1.22415e-09	1.8751e-07	5.62383e-09	1.18066e-07	1.54442e-09	0	7.08798e-08	0	1.19969e-07	0	0	0	6.53491e-08	2.07681e-09	0	9.80811e-10	2.3136e-09	3.29536e-07	2.35561e-08	9.33663e-09	5.53333e-08	1.08786e-09
8781_	2.82787e-08	7.12148e-08	6.05006e-10	0	1.86137e-09	0	8.17162e-08	0	2.37323e-09	0	8.42138e-08	4.80464e-10	1.01888e-06	8.67096e-08	0	6.45358e-10	4.45692e-07	0	0	8.16338e-09	2.57568e-09	6.31469e-10	0	0	0	7.4259e-09	4.09876e-08	6.13732e-10	6.00377e-10	0	0	1.61508e-10	0	0	0	4.37007e-07	0	5.02261e-07	4.1602e-07	0	7.77351e-09	0	6.44691e-10	0	5.10739e-08	1.60244e-08	0	2.89041e-08	0
8782_	3.46059e-09	4.33917e-09	4.80518e-09	2.81379e-09	5.87851e-07	9.78038e-07	1.98176e-09	1.189e-09	2.9923e-07	3.85539e-09	6.37826e-08	2.63669e-06	1.74618e-08	6.68419e-07	3.97847e-07	1.55409e-07	1.4839e-09	8.13847e-08	1.25672e-09	4.23931e-09	6.96818e-07	2.81781e-09	5.16643e-07	8.14158e-07	4.69261e-09	1.01571e-07	2.63014e-07	3.0923e-07	2.99637e-07	2.37814e-09	1.33496e-09	1.14537e-06	9.84136e-09	5.9137e-10	2.85478e-07	1.29233e-09	8.34803e-07	7.58857e-08	5.96214e-07	0	3.98673e-10	6.39085e-07	3.12266e-06	4.38816e-09	1.26863e-09	1.30034e-07	7.33956e-07	1.09722e-06	1.42164e-06
9820_1	3.58337e-08	1.00587e-07	4.58175e-08	3.24238e-08	2.98824e-07	1.02093e-07	1.33729e-07	3.77765e-08	1.37178e-07	7.56557e-09	6.47989e-08	8.13436e-07	9.55367e-08	5.91933e-08	1.01595e-07	3.61457e-07	7.81015e-09	3.006e-08	5.75405e-08	1.04832e-07	9.52917e-08	2.36045e-07	6.4602e-07	4.71557e-07	2.29789e-07	2.22714e-08	4.21416e-07	1.75681e-07	2.21987e-08	2.43681e-07	7.49564e-09	1.56638e-07	1.68017e-07	3.60233e-09	5.51758e-07	8.56421e-09	3.82077e-07	8.66958e-08	3.65878e-07	2.81943e-09	3.15712e-08	1.0914e-07	2.94847e-07	3.21312e-09	2.88148e-08	1.81112e-07	2.58233e-08	2.84967e-07	1.426e-08
9820_2	8.22364e-08	2.05666e-07	2.129e-09	0	5.96429e-08	3.5451e-08	1.89863e-07	3.53503e-09	5.67173e-07	0	3.20038e-07	5.98322e-09	3.77676e-07	7.36784e-08	1.25514e-07	3.03321e-07	2.08171e-08	7.95674e-10	6.47207e-08	1.75567e-07	2.28195e-07	3.62994e-07	1.27445e-07	1.75795e-09	3.92285e-07	4.0248e-08	8.09983e-07	1.14147e-07	2.80332e-07	4.00875e-07	2.56097e-07	5.82154e-07	5.95538e-07	1.75727e-07	7.17338e-09	5.68356e-08	1.78604e-07	4.76386e-08	1.67391e-07	3.01841e-09	2.69408e-07	1.49494e-07	1.55909e-07	7.13409e-10	8.54019e-07	4.01317e-07	6.82739e-10	3.96384e-07	1.36413e-09
9821_3	5.88128e-08	4.23489e-07	3.63988e-07	4.01963e-07	2.70439e-07	9.89549e-07	3.68982e-07	1.57438e-07	1.30023e-06	6.19261e-09	1.21721e-07	8.68356e-07	1.59152e-07	1.25582e-07	1.3723e-07	2.65645e-07	4.51454e-08	6.92321e-08	3.65863e-07	3.12505e-07	2.56427e-07	2.30135e-07	2.14127e-07	2.27842e-07	2.265e-07	8.54527e-08	2.51856e-07	1.26113e-07	2.28944e-07	1.31658e-07	2.42997e-07	3.55181e-07	2.42154e-07	1.96019e-07	5.35315e-07	1.9835e-07	4.01404e-07	2.45633e-07	1.19152e-07	4.41817e-09	5.1276e-08	2.03228e-07	2.87975e-07	2.42975e-09	7.26758e-07	2.88159e-07	2.78032e-07	6.13577e-07	2.92663e-07
9821_5	3.21658e-09	2.12342e-07	6.72432e-10	1.9559e-07	5.7829e-08	8.68878e-10	1.11016e-07	3.83609e-09	2.31057e-07	0	1.3294e-07	2.58028e-07	8.47017e-07	4.62503e-08	3.47284e-09	1.58958e-09	4.29967e-09	1.20336e-07	0	3.55602e-08	1.97092e-09	1.11743e-08	1.5321e-07	1.37699e-09	3.99279e-07	3.1543e-08	1.21276e-07	6.45699e-08	1.51423e-07	2.44189e-08	9.11765e-09	6.83153e-07	3.22543e-09	7.0715e-10	1.11951e-09	1.92033e-08	1.26847e-07	1.3788e-07	2.22301e-07	0	5.32833e-10	7.00342e-08	6.17327e-07	0	9.7372e-07	2.81192e-08	0	3.70751e-07	3.12689e-09
9824_	1.02977e-07	9.96348e-09	4.51173e-07	6.55195e-09	1.78788e-07	3.97268e-08	1.27332e-09	2.11607e-07	4.14697e-09	5.89214e-09	6.89023e-10	1.10776e-06	7.4194e-08	3.47562e-09	2.88738e-07	1.91151e-09	1.06479e-09	8.69929e-08	4.73377e-09	2.49197e-09	2.08281e-07	1.17114e-07	2.62555e-07	1.16399e-08	4.93398e-09	0	5.52699e-08	6.80081e-10	3.33498e-07	4.07112e-08	1.91504e-07	1.15557e-07	2.03526e-07	8.72545e-09	4.24959e-07	6.15344e-10	2.95036e-07	6.32539e-10	1.48515e-07	6.89797e-10	4.40861e-09	7.61357e-09	6.33635e-09	1.576e-08	5.03438e-09	9.09132e-09	4.48594e-07	8.00239e-09	4.96668e-07
9827_1	5.44735e-08	4.24636e-07	1.34859e-09	7.59252e-09	1.68272e-09	2.72208e-09	4.2278e-08	3.19287e-09	1.62094e-07	1.70406e-09	4.67053e-08	1.16903e-08	8.65192e-08	2.41869e-09	3.30764e-09	0	8.1038e-09	1.67995e-09	9.68713e-10	4.98002e-08	1.67933e-08	5.50041e-08	8.70524e-08	7.12649e-09	4.66388e-08	3.25645e-07	1.4844e-07	5.36545e-08	4.22859e-09	2.85128e-07	2.95966e-08	7.42493e-09	6.18216e-09	6.27737e-10	8.76683e-08	5.63797e-08	9.822e-08	7.39579e-08	1.36052e-07	1.85485e-07	3.71312e-08	5.97622e-09	2.90231e-08	8.10263e-10	7.81227e-08	1.28292e-07	7.30627e-09	1.31252e-08	2.42607e-09
9827_2	1.15289e-07	1.06628e-07	4.11766e-07	3.67905e-07	2.79894e-07	9.60564e-08	5.07214e-08	2.11489e-07	8.29149e-08	3.20046e-07	2.12701e-08	4.22486e-07	6.19109e-08	4.27371e-08	1.26653e-07	5.70558e-08	2.12119e-09	0	1.16101e-07	1.11472e-07	1.11424e-07	9.15599e-08	7.73447e-08	1.79319e-07	5.00798e-08	1.40008e-07	1.84702e-07	1.19825e-07	4.63177e-07	7.37783e-08	2.99058e-08	2.47689e-07	1.94673e-09	1.32086e-07	5.29977e-08	2.22211e-08	8.83263e-09	2.7485e-08	5.89866e-08	2.53149e-09	5.58629e-08	5.76207e-08	1.62068e-07	0	3.46881e-08	5.59895e-08	1.05365e-08	1.30591e-07	3.29691e-07
9830_	4.17267e-10	0	1.15255e-07	3.33439e-06	3.42315e-09	1.0101e-07	4.95707e-08	1.89827e-07	1.18896e-08	0	3.42771e-09	4.8037e-07	8.54654e-09	2.15415e-07	6.0079e-08	1.14265e-07	3.88612e-08	1.36188e-07	3.18814e-07	5.91716e-08	1.3189e-07	4.70305e-08	1.30018e-07	1.98585e-07	7.577e-08	0	3.09907e-08	1.12305e-08	3.7776e-08	5.41355e-09	8.29286e-09	1.05179e-08	2.56341e-07	8.00964e-07	1.59427e-08	4.481e-09	1.30735e-08	2.50834e-08	4.82465e-08	6.60064e-10	2.16757e-07	2.69494e-09	0	8.02293e-10	4.54605e-09	2.52157e-08	6.09289e-07	2.11278e-07	3.38675e-08
9832_	3.11897e-07	1.05523e-07	4.79529e-09	6.18822e-08	0	4.09983e-10	1.32311e-09	2.99688e-08	3.6343e-10	0	0	0	1.06353e-09	1.60449e-07	0	5.07108e-08	1.66577e-07	2.22143e-09	5.47936e-10	1.27927e-09	4.4628e-07	5.36523e-10	8.43196e-08	3.99325e-10	0	2.74377e-07	0	0	1.5862e-09	1.74487e-09	2.18042e-08	0	0	1.4633e-09	0	3.6838e-08	9.46268e-10	1.72499e-07	0	4.55759e-10	2.56324e-08	1.66555e-09	0	0	2.40622e-07	5.60707e-10	1.05798e-07	2.88637e-07	0
[truncated: 4 more columns]
