# Supplementary material for: Specific gut microbiota features and metabolic markers in postmenopausal women with obesity
Source: Nutr Diabetes. 2015 Jun 15;5(6):e159–. doi: 10.1038/nutd.2015.9 (PMC4491860; doi:10.1038/nutd.2015.9)
Supplement: Supplementary Information [file nutd20159x2.xls]

## Sheet: MGS
MGS size and taxonomy
MGS_name	size	Taxo_pc	Taxo	Taxo_ali	Taxo_id	Taxo_level
10765_	6098	100	Bilophila wadsworthia	99.9	99.5	species
10766_1	1949	100	Veillonella sp. 6_1_27	100	98.1	species
10773_	2035	82	Lachnospiraceae	83.3	93.7	family
10776_	1189
10777_2	799
10780_	599
11749_	3597	100	Tannerella sp. 6_1_58FAA_CT1	100	99.2	species
11750_	2436
11751_	2321
11753_	2007	80	Clostridiales	61.2	72	order
11762_0	399
12719_4	1089	100	Intestinibacter bartlettii	99.6	99.5	species
12720_1	2056	96	Eggerthella sp. CAG:209	98.2	98.3	species
12721_	2387	92	Dorea sp. CAG:105	98.4	99.6	species
12726_	1193	84	Clostridiales	55.3	70.3	order
13605_	2568
13608_	1233
13609_	1230
16268_	1770
1633_	4155	86	Prevotella copri	95.1	95.3	species
1634_	2482	100	Bacteroides pectinophilus	97.6	98.7	species
1731_10_1	3387	100	Bacteroides faecis	100	99.8	species
1731_12	4913	100	Bacteroides cellulosilyticus	99	98.9	species
1735_1	1498	82	Eubacterium	82.9	78.2	genus
1750_	2460	100	Akkermansia muciniphila	99.6	90.8	species
1753_2	1506	100	Clostridium sp. CAG:433	99.9	98.2	species
244_1_2	554	100	Anaerotruncus sp. CAG:528	98.3	90.5	genus
244_2	1836	100	Anaerotruncus sp. CAG:528	99.2	98.6	species
247_1	1437	98	Acholeplasma sp. CAG:878	99.7	99.1	species
270_	2312	100	Prevotella sp. CAG:386	99.3	98.6	species
279_	2127	88	Ruminococcus sp. CAG:488	98.7	98.6	species
295_	1607	96	Ruminococcus sp. CAG:563	99.2	99.8	species
348_	567	100	Anaerotruncus sp. CAG:528	97.5	88.3	genus
4373_10_1	1939
4373_12	1611	80	Clostridiales	64.9	80.2	order
4373_14	4102	88	uncultured Collinsella sp.	100	98.8	species
4373_15_1	1838
4373_5	2441	96	Firmicutes bacterium CAG:176	97.2	97.7	species
4373_7	2046	86	Clostridiales	78.3	73.3	order
4373_8_1	1506	84	Clostridiales	68.3	72.2	order
4374_1	2633	82	Ruminococcus	93.4	85.8	genus
4375_6	2239	88	Eubacterium	76	74.6	genus
4378_1	3228	82	Clostridium sp. CAG:91	97.8	98.7	species
4382_2	2252	94	Eubacterium sp. CAG:252	95.2	99.4	species
4383_	4008	100	Catenibacterium mitsuokai	99.6	98	species
4403_	1072
4406_	640
4693_12	1957	98	uncultured Faecalibacterium sp.	96	97.9	species
4693_3	2520	100	Faecalibacterium prausnitzii A2-165	99.9	98.3	species
4693_4	2862	100	Faecalibacterium prausnitzii SL3/3	98.6	97.9	species
4693_6	1644	100	Faecalibacterium prausnitzii A2-165	99.7	98.3	species
4694_2	1722
4698_	5386
4699_1	2245	100	Holdemanella biformis	97.5	95.3	species
4699_2	2199	98	Holdemanella biformis	98.1	97.1	species
4700_2	1816	96	Faecalibacterium prausnitzii A2-165	88.3	83.1	genus
4702_1	1399
4703_	2953	100	Akkermansia muciniphila	99.6	98.9	species
4710_	2450	100	Dorea longicatena	99.7	99.4	species
4715_	2322	86	Clostridium sp. CAG:492	98.9	98.3	species
4716_	2249	82	Clostridiales	51.4	71.3	order
5453_1	1965	88	Clostridium sp. CAG:307	96.6	99.3	species
5453_3	1666	96	Firmicutes bacterium CAG:345	99.8	99.2	species
5453_6	1670	100	Clostridium sp. CAG:288	99.4	99.2	species
5453_7	2091
5454_1_2	1543	100	Dorea formicigenerans	99.9	99.2	species
5471_	1830	100	Clostridium bolteae	99.9	98.9	species
5475_	1674
6062_4	2814	98	Bacteroidales bacterium ph8	98.7	99	species
6062_7_1	1758	100	Alistipes sp. HGB5	100	99.1	species
6063_3	732	100	Bifidobacterium longum	99.6	99.6	species
6063_6	1572	100	Bifidobacterium longum	100	99.8	species
6065_1	3115	96	Roseburia sp. CAG:100	95.8	99.2	species
6066_3	2110	84	Firmicutes	62.7	72.7	phylum
6071_	3238	80	Firmicutes	78.4	75.4	phylum
6110_0	138	100	Roseburia inulinivorans	99.3	96.2	species
6639_5	3738	84	Porphyromonadaceae	94.4	86	family
6647_1	2160	100	Firmicutes bacterium CAG:95	98	99	species
6647_3	2137	84	Lachnospiraceae	63.8	71.8	family
6650_1	1500	86	Clostridium	88.8	74.3	genus
6650_2	3229	86	Clostridium	96.5	76.7	genus
6651_2	1449	82	Blautia	85.3	78.2	genus
6663_	3451	98	Roseburia hominis	99.8	98.7	species
6665_	3192	100	Bacteroides nordii	100	99.2	species
6706_3	314
8086_5	2616	92	Clostridium sp. CAG:43	96.1	99.2	species
8087_3	3919	100	Ruminococcus callidus	99.9	99.1	species
8088_1	2502
8088_2	3533
8090_1	646	80	Bacteroidales	89	96	order
8090_2	3121	98	Odoribacter splanchnicus	97.3	99.6	species
8092_1	1292	82	Lachnospiraceae	85.4	82.4	family
8094_2	1857
8097_	2751	96	Ruminococcus sp. CAG:60	100	99.9	species
8098_	2743
8099_	2718	100	Ruminococcus torques	99.9	99.6	species
8105_	2208	82	Clostridiales	72.3	72.5	order
8110_	1664	84	Firmicutes	52.5	71.3	phylum
8111_	1030	84	Clostridiales	88.1	79.1	order
8774_1	2241
8776_1	2716
8777_	3347
8780_	3089
8781_	3040
8782_	3030	98	Firmicutes bacterium CAG:102	99.2	99.5	species
9820_1	4798	84	Clostridium	72	72.2	genus
9820_2	3253	88	Clostridium	71.6	71.3	genus
9821_3	2218	84	Firmicutes	65.7	72	phylum
9821_5	681
9824_	4717	96	Clostridium sp. CAG:58	98.2	99.2	species
9827_1	1102	80	Clostridiales	79.7	81.3	order
9827_2	2444	100	Eubacterium ramulus	99.9	99.3	species
9830_	2813
9832_	2668
